# Supplementary material for: Decreased memory B cell frequencies in COVID‐19 delta variant vaccine breakthrough infection
Source: EMBO Mol Med. 2022 Jan 21;14(3):e15227. doi: 10.15252/emmm.202115227 (PMC8899913; doi:10.15252/emmm.202115227)
Supplement: Supplementary file 3 — Source Data for Expanded View and Appendix [file EMMM-14-e15227-s001.zip]

Archive with 2 entries (2 files):
- EMM-2021-15227_SourceDataForAppendix.xlsx
- EMM-2021-15227_SourceDataForExpandedView.xlsx
