# Supplementary material for: Decreased memory B cell frequencies in COVID‐19 delta variant vaccine breakthrough infection
Source: EMBO Mol Med. 2022 Jan 21;14(3):e15227. doi: 10.15252/emmm.202115227 (PMC8899913; doi:10.15252/emmm.202115227)
Supplement: Supplementary file 3 — Source Data for Expanded View and Appendix [file EMMM-14-e15227-s001.zip › EMM-2021-15227_SourceDataForAppendix.xlsx]

## Sheet: Fig S1a
	Memory B cell ELISpot	Age
PTID1	0.0186722	30
PTID2	0.422222	43
PTID3	#N/A	65
PTID4	0.0262097	39
PTID5	0.0079906	45
PTID6	0.406977	61
PTID7	0.148293	67
PTID8	#N/A	49
PTID9	#N/A	23
PTID10	#N/A	44
PTID11	0.0036946	32
PTID12	#N/A	21
PTID13	0	46
PTID14	0.20362	45
PTID15	0	30
PTID16	0.0615331	39
PTID17	0.0545554	36
PTID18	#N/A	25
PTID19	#N/A	57
PTID20	#N/A	59
PTID21	#N/A	38
PTID22	#N/A	44
PTID23	#N/A	63
PTID24	#N/A	43
PTID25	#N/A	40
PTID26	#N/A	58
PTID27	0	52
PTID28	0.0146375	28
PTID29	1.07812	38
PTID30	0.0154639	65
PTID31	#N/A	55
PTID32	#N/A	74
PTID33	#N/A	32
PTID34	#N/A	32
PTID35	#N/A	37
PTID36	#N/A	21
PTID37	0.109759	50
PTID38	#N/A	68
PTID39	0.029269	64
PTID40	0	63
PTID41	1.15179	68
PTID42	0	51
PTID43	0	60
PTID44	0	71
PTID45	#N/A	70
PTID46	0.042336	48
PTID47	0.044872	43
PTID48	#N/A	48
PTID49	#N/A	30
PTID50	#N/A	58
PTID51	#N/A	49
PTID52	#N/A	60
PTID53	#N/A	23
PTID54	#N/A	50
PTID55	#N/A	22

## Sheet: Fig S1b
	Memory B cell ELISpot	Ethnicity
PTID1	0.0186722	Others
PTID2	0.422222	Chinese
PTID3	#N/A	Indian
PTID4	0.0262097	Chinese
PTID5	0.0079906	Chinese
PTID6	0.406977	Indian
PTID7	0.148293	Chinese
PTID8	#N/A	Indian
PTID9	#N/A	Indian
PTID10	#N/A	Indian
PTID11	0.0036946	Indian
PTID12	#N/A	Indian
PTID13	0	Others
PTID14	0.20362	Indian
PTID15	0	Chinese
PTID16	0.0615331	Others
PTID17	0.0545554	Indian
PTID18	#N/A	Chinese
PTID19	#N/A	Chinese
PTID20	#N/A	Malay
PTID21	#N/A	Malay
PTID22	#N/A	Chinese
PTID23	#N/A	Malay
PTID24	#N/A	Chinese
PTID25	#N/A	Indian
PTID26	#N/A	Indian
PTID27	0	Indian
PTID28	0.0146375	Chinese
PTID29	1.07812	Chinese
PTID30	0.0154639	Chinese
PTID31	#N/A	Indian
PTID32	#N/A	Chinese
PTID33	#N/A	Others
PTID34	#N/A	Others
PTID35	#N/A	Others
PTID36	#N/A	Indian
PTID37	0.109759	Chinese
PTID38	#N/A	Others
PTID39	0.029269	Chinese
PTID40	0	Chinese
PTID41	1.15179	Chinese
PTID42	0	Chinese
PTID43	0	Chinese
PTID44	0	Chinese
PTID45	#N/A	Chinese
PTID46	0.042336	Chinese
PTID47	0.044872	Others
PTID48	#N/A	Chinese
PTID49	#N/A	Indian
PTID50	#N/A	Chinese
PTID51	#N/A	Malay
PTID52	#N/A	Malay
PTID53	#N/A	Indian
PTID54	#N/A	Others
PTID55	#N/A	Chinese

## Sheet: Fig S1c
	Memory B cell ELISpot	Gender
PTID1	0.0186722	Female
PTID2	0.422222	Female
PTID3	#N/A	Male
PTID4	0.0262097	Male
PTID5	0.0079906	Male
PTID6	0.406977	Male
PTID7	0.148293	Male
PTID8	#N/A	Male
PTID9	#N/A	Male
PTID10	#N/A	Male
PTID11	0.0036946	Male
PTID12	#N/A	Male
PTID13	0	Female
PTID14	0.20362	Male
PTID15	0	Male
PTID16	0.0615331	Female
PTID17	0.0545554	Male
PTID18	#N/A	Male
PTID19	#N/A	Male
PTID20	#N/A	Male
PTID21	#N/A	Male
PTID22	#N/A	Male
PTID23	#N/A	Male
PTID24	#N/A	Female
PTID25	#N/A	Male
PTID26	#N/A	Female
PTID27	0	Male
PTID28	0.0146375	Male
PTID29	1.07812	Female
PTID30	0.0154639	Male
PTID31	#N/A	Male
PTID32	#N/A	Male
PTID33	#N/A	Female
PTID34	#N/A	Female
PTID35	#N/A	Female
PTID36	#N/A	Female
PTID37	0.109759	Male
PTID38	#N/A	Male
PTID39	0.029269	Female
PTID40	0	Male
PTID41	1.15179	Male
PTID42	0	Male
PTID43	0	Male
PTID44	0	Female
PTID45	#N/A	Male
PTID46	0.042336	Female
PTID47	0.044872	Male
PTID48	#N/A	Male
PTID49	#N/A	Female
PTID50	#N/A	Female
PTID51	#N/A	Female
PTID52	#N/A	Male
PTID53	#N/A	Female
PTID54	#N/A	Female
PTID55	#N/A	Male

## Sheet: Fig S1d
	Memory B cell ELISpot	Age
PTID56	0	80
PTID57	0.15625	24
PTID58	0	77
PTID59	0.790909	26
PTID60	0.0080128	34
PTID61	0.0288462	46
PTID62	0.0066907	29
PTID63	0.421703	40
PTID64	0.0179814	36
PTID65	0.009165	32
PTID66	0.0027174	31
PTID67	0	32
PTID68	1.11124	27
PTID69	0	22
PTID70	0.0111765	42
PTID71	0.0011679	42
PTID72	0	27
PTID73	0.0787172	34
PTID74	0.130178	28
PTID75	0.135714	32
PTID76	0.0502915	44
PTID77	0.0033274	27
PTID78	0.0110442	30
PTID79	0	27
PTID80	0.116087	23
PTID81	0.0914461	38
PTID82	0.267391	28
PTID83	0.15625	33
PTID84	0.257143	39
PTID85	0.171148	44
PTID86	0.735507	29
PTID87	0.015	21
PTID88	0.342291	44
PTID89	0.009375	31
PTID90	0.19898	31
PTID91	0.600728	34
PTID92	0.0695122	41
PTID93	0.502359	33
PTID94	0.142857	26
PTID95	0.319149	34
PTID96	0.514706	62
PTID97	0.0998554	33
PTID98	0.407609	21
PTID99	0.0066138	25
PTID100	0.172794	33
PTID101	0.5211	23
PTID102	0.271885	32
PTID103	0.322507	21
PTID104	0.367713	22
PTID105	0.0693642	48
PTID106	0.172131	50
PTID107	0.0583832	26
PTID108	0.200495	27
PTID109	0.0158442	33
PTID110	0.220982	31
PTID111	0.171875	30
PTID112	0.196494	40
PTID113	0.319767	30
PTID114	0.171171	23
PTID115	0	34
PTID116	0.399142	26
PTID117	0.235948	29
PTID118	0.9	23
PTID119	0.108333	40
PTID120	0.294503	26
PTID121	0.709785	23
PTID122	0.18	28
PTID123	0	28
PTID124	0.0457317	38
PTID125	1.45238	33
PTID126	0.10084	35
PTID127	0.145833	33
PTID128	0.35041	26
PTID129	0.424138	41
PTID130	0.0755814	31
PTID131	0.142857	24
PTID132	0.0357143	31
PTID133	0.186393	43
PTID134	0.360197	22
PTID135	0.0914634	36
PTID136	0.224026	33
PTID137	0.233844	22
PTID138	0.0803571	26
PTID139	0.133265	31
PTID140	0.124709	27
PTID141	0.0503731	30

## Sheet: Fig S1e
	Memory B cell ELISpot	Ethnicity
PTID56	0	CHINESE
PTID57	0.15625	INDIAN
PTID58	0	CHINESE
PTID59	0.790909	CHINESE
PTID60	0.0080128	OTHERS
PTID61	0.0288462	CHINESE
PTID62	0.0066907	CHINESE
PTID63	0.421703	OTHERS
PTID64	0.0179814	INDIAN
PTID65	0.009165	OTHERS
PTID66	0.0027174	INDIAN
PTID67	0	OTHERS
PTID68	1.11124	CHINESE
PTID69	0	CHINESE
PTID70	0.0111765	OTHERS
PTID71	0.0011679	CHINESE
PTID72	0	CHINESE
PTID73	0.0787172	OTHERS
PTID74	0.130178	CHINESE
PTID75	0.135714	CHINESE
PTID76	0.0502915	CHINESE
PTID77	0.0033274	CHINESE
PTID78	0.0110442	CHINESE
PTID79	0	CHINESE
PTID80	0.116087	CHINESE
PTID81	0.0914461	CHINESE
PTID82	0.267391	CHINESE
PTID83	0.15625	CHINESE
PTID84	0.257143	OTHERS
PTID85	0.171148	CHINESE
PTID86	0.735507	CHINESE
PTID87	0.015	CHINESE
PTID88	0.342291	CHINESE
PTID89	0.009375	OTHERS
PTID90	0.19898	CHINESE
PTID91	0.600728	CHINESE
PTID92	0.0695122	CHINESE
PTID93	0.502359	CHINESE
PTID94	0.142857	CHINESE
PTID95	0.319149	CHINESE
PTID96	0.514706	CHINESE
PTID97	0.0998554	CHINESE
PTID98	0.407609	CHINESE
PTID99	0.0066138	CHINESE
PTID100	0.172794	OTHERS
PTID101	0.5211	CHINESE
PTID102	0.271885	OTHERS
PTID103	0.322507	INDIAN
PTID104	0.367713	CHINESE
PTID105	0.0693642	OTHERS
PTID106	0.172131	OTHERS
PTID107	0.0583832	MALAY
PTID108	0.200495	OTHERS
PTID109	0.0158442	OTHERS
PTID110	0.220982	OTHERS
PTID111	0.171875	OTHERS
PTID112	0.196494	INDIAN
PTID113	0.319767	CHINESE
PTID114	0.171171	OTHERS
PTID115	0	OTHERS
PTID116	0.399142	MALAY
PTID117	0.235948	OTHERS
PTID118	0.9	OTHERS
PTID119	0.108333	INDIAN
PTID120	0.294503	INDIAN
PTID121	0.709785	CHINESE
PTID122	0.18	CHINESE
PTID123	0	OTHERS
PTID124	0.0457317	INDIAN
PTID125	1.45238	OTHERS
PTID126	0.10084	OTHERS
PTID127	0.145833	OTHERS
PTID128	0.35041	MALAY
PTID129	0.424138	OTHERS
PTID130	0.0755814	MALAY
PTID131	0.142857	OTHERS
PTID132	0.0357143	MALAY
PTID133	0.186393	INDIAN
PTID134	0.360197	INDIAN
PTID135	0.0914634	MALAY
PTID136	0.224026	MALAY
PTID137	0.233844	CHINESE
PTID138	0.0803571	OTHERS
PTID139	0.133265	INDIAN
PTID140	0.124709	INDIAN
PTID141	0.0503731	OTHERS

## Sheet: Fig S1f
	Memory B cell ELISpot	Gender
PTID56	0	M
PTID57	0.15625	F
PTID58	0	F
PTID59	0.790909	F
PTID60	0.0080128	F
PTID61	0.0288462	M
PTID62	0.0066907	F
PTID63	0.421703	F
PTID64	0.0179814	F
PTID65	0.009165	F
PTID66	0.0027174	F
PTID67	0	F
PTID68	1.11124	F
PTID69	0	F
PTID70	0.0111765	F
PTID71	0.0011679	F
PTID72	0	F
PTID73	0.0787172	F
PTID74	0.130178	M
PTID75	0.135714	F
PTID76	0.0502915	F
PTID77	0.0033274	F
PTID78	0.0110442	F
PTID79	0	F
PTID80	0.116087	F
PTID81	0.0914461	F
PTID82	0.267391	F
PTID83	0.15625	F
PTID84	0.257143	F
PTID85	0.171148	F
PTID86	0.735507	F
PTID87	0.015	F
PTID88	0.342291	F
PTID89	0.009375	F
PTID90	0.19898	F
PTID91	0.600728	F
PTID92	0.0695122	F
PTID93	0.502359	F
PTID94	0.142857	F
PTID95	0.319149	F
PTID96	0.514706	M
PTID97	0.0998554	M
PTID98	0.407609	M
PTID99	0.0066138	F
PTID100	0.172794	F
PTID101	0.5211	F
PTID102	0.271885	F
PTID103	0.322507	F
PTID104	0.367713	M
PTID105	0.0693642	F
PTID106	0.172131	F
PTID107	0.0583832	F
PTID108	0.200495	F
PTID109	0.0158442	F
PTID110	0.220982	F
PTID111	0.171875	F
PTID112	0.196494	F
PTID113	0.319767	M
PTID114	0.171171	M
PTID115	0	F
PTID116	0.399142	F
PTID117	0.235948	F
PTID118	0.9	F
PTID119	0.108333	F
PTID120	0.294503	F
PTID121	0.709785	F
PTID122	0.18	F
PTID123	0	M
PTID124	0.0457317	F
PTID125	1.45238	F
PTID126	0.10084	F
PTID127	0.145833	F
PTID128	0.35041	M
PTID129	0.424138	F
PTID130	0.0755814	F
PTID131	0.142857	F
PTID132	0.0357143	F
PTID133	0.186393	F
PTID134	0.360197	F
PTID135	0.0914634	F
PTID136	0.224026	F
PTID137	0.233844	F
PTID138	0.0803571	F
PTID139	0.133265	F
PTID140	0.124709	F
PTID141	0.0503731	F

## Sheet: Fig S2a
sVNT	MemB sup stim sVNT vaccine breakthrough (WT)	MemB sup stim sVNT close contact (WT)	MemB sup stim sVNT vaccine breakthrough (delta)	MemB sup stim sVNT close contact (delta)
PTID1	24.3184		18.0651
PTID2	99.6691		97.7195
PTID3
PTID4	45.937		34.2026
PTID5	12.4735		12.1644
PTID6	16.8674		13.4019
PTID7	70.0437		40.3794
PTID8
PTID9
PTID10
PTID11	74.3912		50.9434
PTID12	71.2679		50.6315
PTID13	17.9328		13.1973
PTID14	27.2499		19.6656
PTID15	20.5135		15.9585
PTID16	14.9749		11.4179
PTID17	10.3626		10.4464
PTID18	66.8608		41.3816
PTID19	90.2594		78.7391
PTID20	16.96		16.7561
PTID21	14.9153		13.5859
PTID22	23.5641		14.2609
PTID23	38.3999		26.0725
PTID24	8.973		11.3514
PTID25	72.9089		56.0771
PTID26	26.6014		18.1367
PTID27	25.7808		17.4311
PTID28	14.0021		13.5757
PTID29	53.5637		34.0416
PTID30	96.1945		73.8612
PTID31	12.7911		11.8667
PTID32	#N/A		#N/A
PTID33	44.4572		33.5405
PTID34	4.63918		7.86269
PTID35
PTID36
PTID37	11.392		12.5728
PTID38	9.43299		9.1057
PTID39	13.3511		12.8544
PTID40	12.2607		11.584
PTID41	57.4222		39.0387
PTID42	8.94877		13.305
PTID43	8.25017		17.1225
PTID44	43.4317		34.1761
PTID45	10.272		10.0695
PTID46	8.92289		11.9469
PTID47	12.2237		13.7556
PTID48	8.72329		13.8181
PTID49	29.2637		25.5147
PTID50	12.2496		16.0179
PTID51	8.92659		10.5607
PTID52	10.4827		15.5767
PTID53	11.0668		15.5673
PTID54	97.568		96.3015
PTID55	10.8856		16.0805
PTID56		4.76645		16.7226
PTID57		14.3439		16.8028
PTID58		63.9684		41.1877
PTID59		67.3412		48.8148
PTID60		13.4148		11.4909
PTID61		13.8093		11.4107
PTID62		13.0075		9.93235
PTID63		18.9385		14.4475
PTID64		13.5166		8.58431
PTID65		18.9131		10.7642
PTID66		19.3967		16.1914
PTID67		12.3775		10.8244
PTID68		18.8685		15.4097
PTID69		15.5403		7.0208
PTID70		14.293		9.66675
PTID71		14.1784		12.3829
PTID72		13.2239		9.61664
PTID73		11.8939		11.4407
PTID74		15.973		9.13054
PTID75		14.9421		11.8817
PTID76		18.5185		12.9341
PTID77		11.6584		8.26359
PTID78		14.4839		13.4503
PTID79		10.0038		10.0827
PTID80		23.4822		12.1423
PTID81		8.09469		9.12052
PTID82		7.29286		8.6244
PTID83		7.36922		8.79479
PTID84		8.98562		8.51416
PTID85		12.0074		10.485
PTID86		17.4589		15.1043
PTID87		11.6583		9.01356
PTID88		96.5222		96.6568
PTID89		15.1742		12.617
PTID90		7.79971		6.57124
PTID91		16.2658		11.7061
PTID92		15.7644		13.3227
PTID93		19.6865		14.8191
PTID94		13.4353		25.1339
PTID95		24.4272		15.6499
PTID96		14.1969		9.95446
PTID97		12.9276		8.55813
PTID98		18.5886		14.2385
PTID99		15.3773		11.8963
PTID100		14.108		10.7802
PTID101		15.4471		9.48401
PTID102		13.4226		14.0984
PTID103		18.176		12.2566
PTID104		11.0554		9.14369
PTID105		11.7852		8.93349
PTID106		15.4408		9.13368
PTID107		9.60843		5.91062
PTID108		16.3927		10.0746
PTID109		8.85321		8.5231
PTID110		15.1742		12.4969
PTID111		18.0682		8.17777
PTID112		15.4661		10.8403
PTID113		13.6003		10.8553
PTID114		11.1252		10.7352
PTID115		11.195		10.0345
PTID116		17.6874		13.0424
PTID117		10.8587		7.57219
PTID118		15.079		12.652
PTID119		14.9648		9.12367
PTID120		9.76709		8.20279
PTID121		16.6085		13.9483
PTID122		13.0228		9.1587
PTID123		8.73897		8.30289
PTID124		13.7653		8.9435
PTID125		12.0074		9.48901
PTID126		10.4652		8.1027
PTID127		4.36359		1.72479
PTID128		2.94039		-2.01861
PTID129		-0.490064		-2.67153
PTID130		0.550483		0.49513
PTID131		-2.1348		-3.27004
PTID132		8.19683		4.38
PTID133		1.74544		-1.46363
PTID134		6.64608		3.60738
PTID135		3.03437		1.70303
PTID136		3.08136		-1.55068
PTID137		2.5913		-1.17525
PTID138		0.37594		-0.321019
PTID139		1.38292		0.114261
PTID140		7.17642		3.66723
PTID141		-2.26907		-1.49083

## Sheet: Fig S2b
MemBSup Roche S	Vaccine breakthrough	Close contact
PTID1	8.62
PTID2	250
PTID3
PTID4	10.86
PTID5	0
PTID6	1.84
PTID7	5.79
PTID8
PTID9
PTID10
PTID11	5.29
PTID12	22.87
PTID13	9.25
PTID14	5.5
PTID15	1.72
PTID16	0.608
PTID17	0
PTID18	4.15
PTID19	124.3
PTID20	2.09
PTID21	3.91
PTID22	5.12
PTID23	13.14
PTID24	0.455
PTID25	63.25
PTID26	0.633
PTID27	4.88
PTID28	1.94
PTID29	13.92
PTID30	31.32
PTID31	0
PTID32
PTID33	18.33
PTID34	0
PTID35
PTID36
PTID37
PTID38
PTID39
PTID40
PTID41
PTID42
PTID43
PTID44
PTID45
PTID46
PTID47
PTID48
PTID49
PTID50
PTID51
PTID52
PTID53
PTID54
PTID55
PTID56		0
PTID57		0
PTID58		5.15
PTID59		7.35
PTID60		0
PTID61		0.626
PTID62		0
PTID63		1.17
PTID64		1.65
PTID65		1.14
PTID66		1.01
PTID67		0.427
PTID68		9.04
PTID69		0
PTID70		0
PTID71		0
PTID72		0
PTID73		1.96
PTID74		0.426
PTID75		3.7
PTID76		3.29
PTID77		0.411
PTID78		0
PTID79		0
PTID80		2.26
PTID81		0
PTID82		0
PTID83		0
PTID84		0.691
PTID85		0
PTID86		2.19
PTID87		0
PTID88		0.664
PTID89		0.742
PTID90		0
PTID91		3.05
PTID92		0
PTID93		1.9
PTID94		0.446
PTID95		2.03
PTID96		0
PTID97		0.512
PTID98		5.81
PTID99		0
PTID100		1.94
PTID101		4.52
PTID102		1.04
PTID103		0.95
PTID104		0
PTID105		0
PTID106		0
PTID107		0
PTID108		1.63
PTID109		0.521
PTID110		0
PTID111		0
PTID112		0.973
PTID113		0.51
PTID114		0
PTID115		0
PTID116		0
PTID117		0.701
PTID118		4.89
PTID119		0.679
PTID120		0
PTID121		0.748
PTID122		0
PTID123		0
PTID124		0.823
PTID125		0.626
PTID126		0
PTID127		0
PTID128		0
PTID129		0.841
PTID130		0.468
PTID131		0
PTID132		1.1
PTID133		0
PTID134		0.924
PTID135		0
PTID136		0
PTID137		0
PTID138		0
PTID139		1.49
PTID140		0.503
PTID141		0

## Sheet: Fig S2c
SFB	MemB sup stim vaccine breakthrough (WT)	MemB sup stim close contact (WT)	MemB sup stim vaccine breakthrough (delta)	MemB sup stim close contact (delta)
PTID1	33.1		15.4
PTID2	66.2		49.6
PTID3
PTID4	65.4		56.2
PTID5	3.16		5.53
PTID6	8.99		2.31
PTID7	62		62.7
PTID8
PTID9
PTID10
PTID11	54.6		43.4
PTID12	57.2		57
PTID13	28.2		12.7
PTID14	53.5		41.2
PTID15	39.5		12.8
PTID16	14.6		1.22
PTID17	1.58		0.12
PTID18	54.6		45.1
PTID19	55		54.9
PTID20	18.3		8.7
PTID21	49.6		32.3
PTID22	44.6		25.9
PTID23	55		37.3
PTID24	35.4		8.71
PTID25	54.8		35.6
PTID26	42.5		15.1
PTID27	56.3		43.2
PTID28	34.6		12.5
PTID29	62.3		58.3
PTID30	65.7		57
PTID31	19.9		2.02
PTID32
PTID33	52.6		45.9
PTID34	15.9		1.39
PTID35
PTID36
PTID37	44.7		14.3
PTID38	20.2		2.25
PTID39	35.2		8.16
PTID40	25.3		4.17
PTID41	53.1		45.7
PTID42	8.32		0.95
PTID43	16.5		1.78
PTID44	47.4		43.1
PTID45	4.11		0.89
PTID46	12.6		1.62
PTID47	30.2		5.5
PTID48	8.09		1.08
PTID49	52.2		47.3
PTID50	20.8		3.89
PTID51	10.9		0.55
PTID52	39.8		12.6
PTID53	14.3		1.63
PTID54	53		44.4
PTID55	1.74		0.83
PTID56		0.34		0.046
PTID57		0.44		0.083
PTID58		67		65.2
PTID59		59.9		43.3
PTID60		20		4.64
PTID61		26.6		3.8
PTID62		4.23		0.35
PTID63		17.2		1.96
PTID64		5.88		0.63
PTID65		37.3		12.3
PTID66		17.7		1.6
PTID67		2.66		0.18
PTID68		30.9		9.49
PTID69		8.96		0.37
PTID70		3.37		0.31
PTID71		3.37		0.13
PTID72		3.59		0.31
PTID73		27.9		6.88
PTID74		7.46		0.75
PTID75		42.9		19.2
PTID76		38.5		15.6
PTID77		11.9		1.07
PTID78		19.7		3.37
PTID79		8.98		1.15
PTID80		63.9		51.1
PTID81		23.1		1.87
PTID82		1.65		0.075
PTID83		5.77		1.91
PTID84		1.36		0.21
PTID85		1.12		0.59
PTID86		31.8		12.1
PTID87		1.55		0.76
PTID88		5.56		2.78
PTID89		2.04		0.35
PTID90		28.9		7.5
PTID91		25.4		6.2
PTID92		5.03		1.62
PTID93		18.9		5.18
PTID94		4.99		0.33
PTID95
PTID96
PTID97
PTID98
PTID99
PTID100
PTID101
PTID102
PTID103
PTID104
PTID105
PTID106
PTID107
PTID108
PTID109
PTID110
PTID111
PTID112
PTID113
PTID114
PTID115
PTID116
PTID117
PTID118
PTID119
PTID120
PTID121
PTID122
PTID123
PTID124
PTID125
PTID126
PTID127
PTID128
PTID129
PTID130
PTID131
PTID132
PTID133
PTID134
PTID135
PTID136
PTID137
PTID138
PTID139
PTID140
PTID141

## Sheet: Fig S2d
SFB	Plasma SFB Delta-WT	MemB stim SFB Delta-WT
PTID1	-25.1225	-17.7
PTID2	-14.175	-16.6
PTID3
PTID4	4.45	-9.2
PTID5	-17.5	2.37
PTID6	-6.075	-6.68
PTID7	-18.55	0.7
PTID8
PTID9
PTID10
PTID11	-15.285	-11.2
PTID12	-13.2525	-0.2
PTID13	-27.4525	-15.5
PTID14	-11.475	-12.3
PTID15	-15.875	-26.7
PTID16	-11.45	-13.38
PTID17	-27.275	-1.46
PTID18	-12.65	-9.5
PTID19	-27.85	-0.1
PTID20	-21.7525	-9.6
PTID21	-15.475	-17.3
PTID22	-23.675	-18.7
PTID23	-7.6	-17.7
PTID24	-24.165	-26.69
PTID25	-3.1	-19.2
PTID26	-6.725	-27.4
PTID27	-12.4575	-13.1
PTID28	-21.725	-22.1
PTID29	-14.65	-4
PTID30	-9.775	-8.7
PTID31	-40.475	-17.88
PTID32
PTID33	-20.65	-6.7
PTID34	-16.3	-14.51
PTID35
PTID36
PTID37	-11.525	-30.4
PTID38	-12.55	-17.95
PTID39	-11.2575	-27.04
PTID40	-19.14	-21.13
PTID41	-2.65	-7.4
PTID42	-15.0125	-7.37
PTID43	-15.9225	-14.72
PTID44	-14.175	-4.3
PTID45	-6.0975	-3.22
PTID46	-17.195	-10.98
PTID47	-6.8425	-24.7
PTID48	-6.2595	-7.01
PTID49	-11.9336	-4.9
PTID50	-11.4	-16.91
PTID51	-7.32538	-10.35
PTID52	3.35	-27.2
PTID53	-11.995	-12.67
PTID54	-5.825	-8.6
PTID55	-10.975	-0.91
PTID56	-41.9475	-0.294
PTID57	-8	-0.357
PTID58	-1.325	-1.8
PTID59	-8.7	-16.6
PTID60	-12.45	-15.36
PTID61	-4.25	-22.8
PTID62	-12.175	-3.88
PTID63	-3.65	-15.24
PTID64	-10.95	-5.25
PTID65	-0.45	-25
PTID66	-1.925	-16.1
PTID67	-7.975	-2.48
PTID68	-1.375	-21.41
PTID69	-7.05	-8.59
PTID70	-14.275	-3.06
PTID71	-12.2	-3.24
PTID72	-20.925	-3.28
PTID73	-19.875	-21.02
PTID74	-16.325	-6.71
PTID75	-12.6	-23.7
PTID76	-9.4	-22.9
PTID77	-4.3	-10.83
PTID78	-9.65	-16.33
PTID79	-12.425	-7.83
PTID80	-15.55	-12.8
PTID81	-19.57	-21.23
PTID82	-11.37	-1.575
PTID83	0.1675	-3.86
PTID84	-21.025	-1.15
PTID85	-20.6175	-0.53
PTID86	-1.725	-19.7
PTID87	-15.925	-0.79
PTID88	-32.2925	-2.78
PTID89	-29.325	-1.69
PTID90	-9.75	-21.4
PTID91	-19.625	-19.2
PTID92	-19.575	-3.41
PTID93	-18.475	-13.72
PTID94	-19.8	-4.66
