# Supplementary material for: Decreased memory B cell frequencies in COVID‐19 delta variant vaccine breakthrough infection
Source: EMBO Mol Med. 2022 Jan 21;14(3):e15227. doi: 10.15252/emmm.202115227 (PMC8899913; doi:10.15252/emmm.202115227)
Supplement: Supplementary file 3 — Source Data for Expanded View and Appendix [file EMMM-14-e15227-s001.zip › EMM-2021-15227_SourceDataForExpandedView.xlsx]

## Sheet: Fig EV1a
Plasma Roche S	Vaccine breakthrough	Close contact
PTID1	250
PTID2	250
PTID3	250
PTID4	250
PTID5	250
PTID6	250
PTID7	250
PTID8	250
PTID9	250
PTID10	250
PTID11	250
PTID12	250
PTID13	250
PTID14	250
PTID15	250
PTID16	250
PTID17	250
PTID18	250
PTID19	250
PTID20	250
PTID21	250
PTID22	250
PTID23	250
PTID24	87.63
PTID25	250
PTID26	250
PTID27	250
PTID28	250
PTID29	250
PTID30	250
PTID31	250
PTID32	250
PTID33	250
PTID34	250
PTID35	250
PTID36	250
PTID37	250
PTID38	250
PTID39	250
PTID40	250
PTID41	250
PTID42	250
PTID43	250
PTID44	250
PTID45	250
PTID46	147.9
PTID47	250
PTID48	250
PTID49	250
PTID50	250
PTID51	219.1
PTID52	250
PTID53	250
PTID54	250
PTID55	202.3
PTID56		180
PTID57		250
PTID58		250
PTID59		250
PTID60		250
PTID61		250
PTID62		250
PTID63		250
PTID64		250
PTID65		250
PTID66		250
PTID67		250
PTID68		250
PTID69		250
PTID70		250
PTID71		250
PTID72		250
PTID73		250
PTID74		250
PTID75		250
PTID76		250
PTID77		250
PTID78		250
PTID79		250
PTID80		250
PTID81		250
PTID82		250
PTID83		33.74
PTID84		250
PTID85		250
PTID86		250
PTID87		250
PTID88		250
PTID89		250
PTID90		250
PTID91		250
PTID92		250
PTID93		250
PTID94		250
PTID95		250
PTID96		250
PTID97		250
PTID98		250
PTID99		250
PTID100		250
PTID101		250
PTID102		250
PTID103		250
PTID104		250
PTID105		250
PTID106		250
PTID107		250
PTID108		250
PTID109		250
PTID110		250
PTID111		250
PTID112		250
PTID113		250
PTID114		250
PTID115		250
PTID116		250
PTID117		250
PTID118		250
PTID119		250
PTID120		250
PTID121		250
PTID122		250
PTID123		250
PTID124		250
PTID125		250
PTID126		250
PTID127		250
PTID128		250
PTID129		250
PTID130		243.3
PTID131		250
PTID132		250
PTID133		250
PTID134		250
PTID135		250
PTID136		250
PTID137		250
PTID138		250
PTID139		250
PTID140		250
PTID141		250

## Sheet: Fig EV1b
Siemens S	Vaccine breakthrough	Close contact
PTID1	10
PTID2	10
PTID3	10
PTID4	10
PTID5	10
PTID6	10
PTID7	10
PTID8	10
PTID9	10
PTID10	10
PTID11	10
PTID12	10
PTID13	10
PTID14	10
PTID15	10
PTID16	10
PTID17	10
PTID18	10
PTID19	10
PTID20	10
PTID21	10
PTID22	10
PTID23	10
PTID24	10
PTID25	10
PTID26	10
PTID27	10
PTID28	10
PTID29	10
PTID30	10
PTID31	10
PTID32	10
PTID33	10
PTID34	10
PTID35	10
PTID36	10
PTID37	10
PTID38	10
PTID39	10
PTID40	10
PTID41	10
PTID42	10
PTID43	10
PTID44	10
PTID45	10
PTID46	10
PTID47	10
PTID48	10
PTID49	10
PTID50	10
PTID51	10
PTID52	10
PTID53	10
PTID54	10
PTID55	10
PTID56		10
PTID57		10
PTID58		10
PTID59		10
PTID60		10
PTID61		10
PTID62		10
PTID63		10
PTID64		10
PTID65		10
PTID66		10
PTID67		10
PTID68		10
PTID69		10
PTID70		10
PTID71		10
PTID72		10
PTID73		10
PTID74		10
PTID75		10
PTID76		10
PTID77		10
PTID78		10
PTID79		10
PTID80		10
PTID81		10
PTID82		10
PTID83		4.78
PTID84		10
PTID85		10
PTID86		10
PTID87		10
PTID88		10
PTID89		10
PTID90		10
PTID91		10
PTID92		10
PTID93		10
PTID94		10
PTID95		10
PTID96		10
PTID97		10
PTID98		10
PTID99		10
PTID100		10
PTID101		10
PTID102		10
PTID103		10
PTID104		10
PTID105		10
PTID106		10
PTID107		10
PTID108		10
PTID109		10
PTID110		10
PTID111		10
PTID112		10
PTID113		10
PTID114		10
PTID115		10
PTID116		10
PTID117		10
PTID118		10
PTID119		10
PTID120		10
PTID121		10
PTID122		10
PTID123		10
PTID124		10
PTID125		10
PTID126		10
PTID127		10
PTID128		10
PTID129		10
PTID130		10
PTID131		10
PTID132		10
PTID133		10
PTID134		10
PTID135		10
PTID136		10
PTID137		10
PTID138		10
PTID139		10
PTID140		10
PTID141		10

## Sheet: Fig EV1c
Plasma Roche N	Vaccine breakthrough	Close contact
PTID1	0.1
PTID2	0.6
PTID3	0.114
PTID4	0.091
PTID5	0.087
PTID6	3.24
PTID7	0.708
PTID8	0.091
PTID9	0.111
PTID10	0.097
PTID11	0.096
PTID12	0.522
PTID13	0.091
PTID14	0.088
PTID15	0.093
PTID16	0.083
PTID17	0.1
PTID18	0.087
PTID19	0.104
PTID20	0.091
PTID21	0.088
PTID22	0.09
PTID23	0.096
PTID24	0.0954
PTID25	0.095
PTID26	0.097
PTID27	0.096
PTID28	0.094
PTID29	0.095
PTID30	1.29
PTID31	0.095
PTID32	0.083
PTID33	0.088
PTID34	0.088
PTID35	0.105
PTID36	0.103
PTID37	0.094
PTID38	0.09
PTID39	0.756
PTID40	0.092
PTID41	0.125
PTID42	0.114
PTID43	0.085
PTID44	0.506
PTID45	0.082
PTID46	0.075
PTID47	0.084
PTID48	0.078
PTID49	0.077
PTID50	0.073
PTID51	0.073
PTID52	0.075
PTID53	0.07
PTID54	0.07
PTID55	0.071
PTID56		0.098
PTID57		0.085
PTID58		0.077
PTID59		0.089
PTID60		0.088
PTID61		0.088
PTID62		0.084
PTID63		0.086
PTID64		0.086
PTID65		0.091
PTID66		0.104
PTID67		0.083
PTID68		0.088
PTID69		0.091
PTID70		0.084
PTID71		0.091
PTID72		0.09
PTID73		0.095
PTID74		0.089
PTID75		0.086
PTID76		0.091
PTID77		0.096
PTID78		0.084
PTID79		0.904
PTID80		0.089
PTID81		0.083
PTID82		0.087
PTID83		0.094
PTID84		0.086
PTID85		0.084
PTID86		0.088
PTID87		0.086
PTID88		0.09
PTID89		0.083
PTID90		0.09
PTID91		0.085
PTID92		0.083
PTID93		0.088
PTID94		0.088
PTID95		0.087
PTID96		0.09
PTID97		0.088
PTID98		0.183
PTID99		0.08
PTID100		0.088
PTID101		0.085
PTID102		0.094
PTID103		0.079
PTID104		0.086
PTID105		0.082
PTID106		0.086
PTID107		0.084
PTID108		1.51
PTID109		0.084
PTID110		0.084
PTID111		0.082
PTID112		0.082
PTID113		0.086
PTID114		0.086
PTID115		0.079
PTID116		0.087
PTID117		0.195
PTID118		0.084
PTID119		0.083
PTID120		0.083
PTID121		0.08
PTID122		0.083
PTID123		0.084
PTID124		0.094
PTID125		0.086
PTID126		0.094
PTID127		0.092
PTID128		0.095
PTID129		0.09
PTID130		0.094
PTID131		0.094
PTID132		0.097
PTID133		0.095
PTID134		0.097
PTID135		0.104
PTID136		0.094
PTID137		0.098
PTID138		0.098
PTID139		0.097
PTID140		0.087
PTID141		0.093

## Sheet: Fig EV2a
Plasmablast	Vaccine breakthrough	Close contact
PTID1	30
PTID2	193.75
PTID3	#N/A
PTID4	#N/A
PTID5	#N/A
PTID6	#N/A
PTID7	21.25
PTID8	#N/A
PTID9	#N/A
PTID10	#N/A
PTID11	0
PTID12	0
PTID13	#N/A
PTID14	#N/A
PTID15	#N/A
PTID16	17.5
PTID17	5
PTID18	0
PTID19	667.5
PTID20	12.5
PTID21	0
PTID22	0
PTID23	326.25
PTID24	29.0916
PTID25	117.5
PTID26	0
PTID27	#N/A
PTID28	#N/A
PTID29	#N/A
PTID30	#N/A
PTID31	#N/A
PTID32	#N/A
PTID33	#N/A
PTID34	#N/A
PTID35	#N/A
PTID36	#N/A
PTID37	#N/A
PTID38	#N/A
PTID39	#N/A
PTID40	#N/A
PTID41	#N/A
PTID42	#N/A
PTID43	#N/A
PTID44	#N/A
PTID45	0
PTID46	11.25
PTID47	#N/A
PTID48	7.5
PTID49	192.5
PTID50	0
PTID51	0
PTID52	6.25
PTID53	#N/A
PTID54	#N/A
PTID55	15
PTID56		0
PTID57		337.5
PTID58		0
PTID59		1.25
PTID60		0
PTID61		2.5
PTID62		6.25
PTID63		5
PTID64		7.5
PTID65		0
PTID66		0
PTID67		0
PTID68		0
PTID69		6.25
PTID70		6.25
PTID71		5
PTID72		1.25
PTID73		0
PTID74		0
PTID75		0
PTID76		1.25
PTID77		10
PTID78		0
PTID79		0
PTID80		0
PTID81		0
PTID82		0
PTID83		0
PTID84		0
PTID85		0
PTID86		0
PTID87		0
PTID88		2.5
PTID89		0
PTID90		0
PTID91		0
PTID92		10
PTID93		0
PTID94		1.25
PTID95		1.25
PTID96		1.25
PTID97		0
PTID98		0
PTID99		0
PTID100		0
PTID101		0
PTID102		5
PTID103		0
PTID104		0
PTID105		0
PTID106		0
PTID107		0
PTID108		0
PTID109		0
PTID110		0
PTID111		0
PTID112		0
PTID113		0
PTID114		0
PTID115		0
PTID116		0
PTID117		2
PTID118		1.25
PTID119		0
PTID120		0
PTID121		0
PTID122		0
PTID123		0
PTID124		2.5
PTID125		5
PTID126		0
PTID127		2.5
PTID128		12.5
PTID129		2.5
PTID130		0
PTID131		0
PTID132		2.5
PTID133		5
PTID134		5
PTID135		0
PTID136		2.5
PTID137		0
PTID138		0
PTID139		0
PTID140		2.5
PTID141		0

## Sheet: Fig EV2b
	Plasmablast	Memory B cell ELISpot
PTID1	30	0.0186722
PTID2	193.75	0.422222
PTID7	21.25	0.148293
PTID11	0	0.0036946
PTID16	17.5	0.0615331
PTID17	5	0.0545554
PTID46	11.25	0.042336

## Sheet: Fig EV3a
% Naïve of CD4+ T cells	CC	VB	CC	VB	CC	VB		% TCM of CD4+ T cells	CC	VB	CC	VB	CC	VB		% TEMRA of CD4+ T cells	CC	VB	CC	VB	CC	VB		% TEM of CD4+ T cells	CC	VB	CC	VB	CC	VB
PTID64	49.6		49.8		33			PTID64	31.9		30.9		31.2			PTID64	1.07		0.81		3			PTID64	17.4		18.5		32.7
PTID75	62.8		64.5		44.4			PTID75	34.4		31.9		33.2			PTID75	0.17		0.29		10.3			PTID75	2.65		3.37		12.1
PTID77	77.9		77.9		66			PTID77	17.9		17.4		17.4			PTID77	0.88		0.89		6.35			PTID77	3.28		3.79		10.3
PTID80	57		60.8		41.2			PTID80	13.2		13		15.1			PTID80	0.37		0.25		1.92			PTID80	29.4		26		41.7
PTID82	64.3		61.9		64.2			PTID82	25.5		27.3		25.6			PTID82	3.01		3.03		2.59			PTID82	7.19		7.74		7.55
PTID83	53.1		57		58.9			PTID83	33		29.3		28.8			PTID83	0.85		0.76		1.12			PTID83	13.1		12.9		11.2
PTID84	49		51.8		56.5			PTID84	34.2		33.4		28.1			PTID84	0.79		0.75		1			PTID84	16		14.1		14.5
PTID85	19.8		19.7		24.7			PTID85	48.8		47.9		43.5			PTID85	0.62		0.46		0.78			PTID85	30.8		31.9		30.9
PTID86	58.2		56.4		61.7			PTID86	37.1		32.9		27.4			PTID86	0.12		0.37		1.63			PTID86	4.56		10.3		9.22
PTID87	45.6		47.2		43.8			PTID87	37.7		36		37.8			PTID87	0.41		0.28		0.9			PTID87	16.3		16.6		17.5
PTID88	57.1		50.9		58.5			PTID88	31.6		36.2		27.4			PTID88	0.35		0.28		0.95			PTID88	10.9		12.6		13.1
PTID89	32.6		34.9		29			PTID89	38.7		35.5		39.7			PTID89	0.97		1.23		1.75			PTID89	27.8		28.4		29.5
PTID90	55.3		59.2		63.1			PTID90	29		26.3		26.1			PTID90	1.19		0.73		0.66			PTID90	14.5		13.8		10.1
PTID91	52.8		51.4		53.6			PTID91	34.1		37.9		32			PTID91	0.32		0.051		1.96			PTID91	12.8		10.6		12.4
PTID92	40.9		42.9		48.7			PTID92	38.8		36.8		32.2			PTID92	0.27		0.24		2.03			PTID92	20.1		20.1		17.1
PTID93	68.7		69.1		72			PTID93	25		26.4		22.6			PTID93	0.24		0.067		0.94			PTID93	6.11		4.45		4.48
PTID94	48.9		47.5		48			PTID94	43.1		42.9		40.7			PTID94	0.27		0.16		0.76			PTID94	7.74		9.48		10.5
PTID124	48.7		53.9		42.1			PTID124	41.1		36.3		36			PTID124	0.4		0.25		4.13			PTID124	9.86		9.63		17.7
PTID125	46.6		40.6		26.8			PTID125	36.6		41.4		43.8			PTID125	0.43		0.68		2.73			PTID125	16.4		17.4		26.7
PTID126	34.2		33.3		17.3			PTID126	34.8		31.6		34.1			PTID126	2.2		2.76		2.8			PTID126	28.8		32.3		45.8
PTID127	62.8		59.4		41.6			PTID127	27.4		29.1		37.8			PTID127	0.46		0.64		1.5			PTID127	9.33		10.9		19.1
PTID128	38.8		31		33.4			PTID128	27.6		32.3		31.9			PTID128	2.25		2.3		2.5			PTID128	31.4		34.4		32.2
PTID129	44.2		46.4		37.4			PTID129	43.1		40.7		42.8			PTID129	0.65		0.34		2.63			PTID129	12		12.6		17.2
PTID130	50.8		56.9		45.2			PTID130	26.6		26.8		22.9			PTID130	3.83		3.5		7.08			PTID130	18.8		12.8		24.8
PTID131	48.4		59.5		42.1			PTID131	36.5		31		35.8			PTID131	0		0		0.84			PTID131	15.1		9.59		21.3
PTID132	47		55.8		41.4			PTID132	39.7		34.3		39.8			PTID132	0.098		0.77		1.85			PTID132	13.2		9.09		16.9
PTID15		40.2		48.6		40.3		PTID15		45.5		35.5		35.4		PTID15		0.16		0.17		0.12		PTID15		14.2		15.7		24.2
PTID17		47.8		51.3		38.3		PTID17		36.2		33.5		36.2		PTID17		3.58		4.69		5.24		PTID17		12.4		10.5		20.3
PTID18		47.6		54		40.9		PTID18		31.9		23.7		30.1		PTID18		0.97		2.07		3.8		PTID18		19.5		20.2		25.2
PTID22		30.6		23.6		28.1		PTID22		53		58.6		50.6		PTID22		0.47		0.24		0.98		PTID22		15.9		17.6		20.4
PTID23		34.4		29.2		36.7		PTID23		46.5		46.7		38.9		PTID23		0.15		0.22		0.76		PTID23		18.9		23.9		23.7
PTID24		50.3		53.4		52.5		PTID24		40.8		35.1		35.8		PTID24		0.48		0.82		0.92		PTID24		8.44		10.6		10.8
PTID16		47.7		50.3		40.6		PTID16		41.7		39		35.4		PTID16		0.48		0.79		3.49		PTID16		10.1		9.9		20.5
PTID4		38.1		44.1		29.8		PTID4		44.2		38.5		37		PTID4		0.26		0.37		1.08		PTID4		17.4		17		32.1
PTID5		9.77		14		6.65		PTID5		28.4		27.2		23.5		PTID5		6.21		4.8		6.27		PTID5		55.7		54		63.6
PTID6		35.5		45.6		36.7		PTID6		57.4		45.1		46.7		PTID6		1		1.11		2.88		PTID6		6.03		8.15		13.8
PTID20		21.7		21.9		29.9		PTID20		69.9		68.7		59.9		PTID20		0.15		0.17		0.7		PTID20		8.27		9.18		9.47
PTID27		13.8		17.3		19.4		PTID27		54.9		51.4		43.5		PTID27		0.31		0		0		PTID27		30.9		31.3		37.1
PTID28		61.8		60.8		56.6		PTID28		26.7		26.1		23.7		PTID28		0.16		0.19		1.78		PTID28		11.4		12.9		17.9
PTID29		47.4		49.8		31.3		PTID29		35		35.4		38.2		PTID29		1.21		1.18		2.31		PTID29		16.4		13.6		28.2
PTID36		51.8		62.4		49		PTID36		36.2		27.2		31.8		PTID36		0.58		0.81		1.03		PTID36		11.4		9.55		18.2

## Sheet: Fig EV3b
% Naïve of CD8+ T cells	CC	VB	CC	VB	CC	VB		% TCM of CD8+ T cells	CC	VB	CC	VB	CC	VB		% TEMRA of CD8+ T cells	CC	VB	CC	VB	CC	VB		% TEM of CD8+ T cells	CC	VB	CC	VB	CC	VB
PTID64	21.7		21.6		19.5			PTID64	9.2		9.43		8.29			PTID64	20.3		19.1		27.2			PTID64	48.9		49.8		45
PTID75	82.5		79.3		64.4			PTID75	12.2		13.3		14.9			PTID75	3.4		4.71		16.4			PTID75	1.96		2.72		4.28
PTID77	76.5		74		65.8			PTID77	6.62		5.73		9.35			PTID77	7.87		10.2		10.3			PTID77	9		10.1		14.6
PTID80	64.7		70		52.6			PTID80	8.5		9.45		12.2			PTID80	19.9		13.4		26.2			PTID80	6.84		7.17		9.02
PTID82	66.7		63		76.1			PTID82	12.6		12.6		8.19			PTID82	17.6		21.4		13.2			PTID82	3.1		3.08		2.56
PTID83	55.3		55.1		75.9			PTID83	4.98		6.69		5.92			PTID83	36		30.9		14.1			PTID83	3.7		7.37		4.09
PTID84	38.4		45.1		57.9			PTID84	21.9		20.8		15.6			PTID84	19.5		20		18			PTID84	20.2		14.1		8.47
PTID85	16.6		17.6		23.5			PTID85	13.2		10.3		9.87			PTID85	42.7		48.9		42.3			PTID85	27.5		23.3		24.3
PTID86	66		74		79.1			PTID86	20.4		11.2		8.6			PTID86	11.1		7.96		7.74			PTID86	2.57		6.81		4.56
PTID87	76.8		77.6		81			PTID87	7.33		7.5		5.79			PTID87	7.32		6.54		6.25			PTID87	8.58		8.4		6.94
PTID88	47.5		39.9		53.8			PTID88	14.3		15.3		11.5			PTID88	27.8		32.9		28.3			PTID88	10.4		11.9		6.36
PTID89	23.6		22.2		26.1			PTID89	21.3		21		18.8			PTID89	29.2		26.8		26.2			PTID89	26		30		28.9
PTID90	67.3		64.6		82.5			PTID90	13.3		14.1		7.68			PTID90	14.7		12.8		6.15			PTID90	4.71		8.54		3.68
PTID91	49		46.6		68.6			PTID91	22.6		25.5		12.2			PTID91	10.6		10.3		10.9			PTID91	17.8		17.6		8.26
PTID92	30.2		27.8		38.1			PTID92	19.6		18.5		20.1			PTID92	32.6		34.6		29.1			PTID92	17.6		19.1		12.7
PTID93	72.8		72.2		87.6			PTID93	8.25		12.6		5.7			PTID93	13.9		9.45		4.26			PTID93	5.06		5.7		2.46
PTID94	71.5		61.9		80.9			PTID94	16.6		19.5		10.1			PTID94	3.74		7.45		4.31			PTID94	8.21		11.1		4.75
PTID124	52.7		55.9		56.4			PTID124	17.6		19.2		20.2			PTID124	24		19.6		16.9			PTID124	5.67		5.38		6.48
PTID125	42.5		35.8		32.2			PTID125	19		19.4		25.5			PTID125	23.4		28.2		20.4			PTID125	15.1		16.6		21.9
PTID126	49.6		45.7		37.3			PTID126	11.3		10.8		13.1			PTID126	15.9		16.3		18.4			PTID126	23.2		27.3		31.1
PTID127	33		28.6		28.7			PTID127	15.9		14.5		15			PTID127	38.2		42.6		41.1			PTID127	12.9		14.3		15.2
PTID128	44.5		37.9		45.7			PTID128	9.54		9.07		11.8			PTID128	38		45		34.9			PTID128	7.98		8.07		7.57
PTID129	30.7		30.4		32.9			PTID129	10.3		12		16.1			PTID129	46.4		44.3		35.1			PTID129	12.7		13.4		15.9
PTID130	51.1		59.3		44			PTID130	12.5		12.7		12.6			PTID130	18.2		12.9		28.2			PTID130	18.3		15.1		15.2
PTID131	62.5		69.4		70.9			PTID131	17.2		17.9		15.9			PTID131	11.3		6.12		5.11			PTID131	9.01		6.58		8.13
PTID132	67.3		78.1		67.7			PTID132	19.8		12.9		22.5			PTID132	8.47		5.71		6.12			PTID132	4.43		3.31		3.67
PTID15		52.2		60.2		71.5		PTID15		20.8		28.1		18.6		PTID15		21.5		6.18		5.81		PTID15		5.53		5.49		4.05
PTID17		48.1		52.4		54.1		PTID17		11.6		8.97		11.2		PTID17		31.5		31		28.9		PTID17		8.84		7.6		5.85
PTID18		53.3		60.9		59.4		PTID18		15.4		9.57		9.67		PTID18		22.6		23.7		24		PTID18		8.64		5.84		6.94
PTID22		30.9		25.8		35		PTID22		28.9		29.7		29		PTID22		20.3		20.8		17.2		PTID22		19.9		23.8		18.8
PTID23		21.6		21.1		31.5		PTID23		25.5		27.7		22.9		PTID23		22.2		19.2		14.2		PTID23		30.7		32		31.4
PTID24		38.6		42.9		55.2		PTID24		16.8		10.5		11.1		PTID24		23.4		28.4		20.1		PTID24		21.2		18.2		13.6
PTID16		66		71.1		64.5		PTID16		17.6		13.6		13.8		PTID16		6		5.86		7.74		PTID16		10.4		9.45		14
PTID4		25.8		31.2		30.8		PTID4		18.3		12.8		10.3		PTID4		34.3		34		40		PTID4		21.5		22		18.9
PTID5		22.5		16.6		16.9		PTID5		24.7		32.1		31.5		PTID5		40.7		37.4		34.1		PTID5		12.1		13.9		17.6
PTID6		11.4		14.3		12.9		PTID6		27		24.4		26.8		PTID6		36.2		42.9		42.4		PTID6		25.3		18.4		17.9
PTID20		18.4		17.9		18.5		PTID20		48.6		48.2		52.4		PTID20		11.4		11.1		9.4		PTID20		21.6		22.9		19.6
PTID27		17.7		19.3		19.9		PTID27		10.4		10.3		12.5		PTID27		55.9		54		48.2		PTID27		15.9		16.4		19.3
PTID28		58.7		60.3		67.2		PTID28		12.3		12.6		8.93		PTID28		4.63		5.89		10.2		PTID28		24.3		21.3		13.7
PTID29		32.6		38.8		23.8		PTID29		29.6		28.5		29.9		PTID29		24.2		19.8		28.9		PTID29		13.6		12.8		17.4
PTID36		67.3		63.9		58.3		PTID36		11.7		9.16		10.1		PTID36		13.8		16.1		19.8		PTID36		7.34		10.8		11.8

## Sheet: Fig EV4
	Cohort group	BDNF	EGF	Eotaxin	FGF-2	GM-CSF	GRO-alpha	HGF	IFN-alpha	IFN-gamma	IL-1 alpha	IL-1 beta	IL-10	IL-12p70	IL-13	IL-15	IL-17A	IL-18	IL-1RA	IL-2	IL-21	IL-22	IL-23	IL-27	IL-31	IL-4	IL-5	IL-6	IL-8	IL-9	IP-10	Il-7	LIF	MCP-1	MIP-1 alpha	MIP-1 beta	PDGF-BB	PIGF-1	RANTES	SCF	SDF-1 alpha	TNF-alpha	TNF-beta	VEGF-A	VEGF-D	bNGF
PTID1	Vaccine Breakthrough	22.7835	0.053897	16.4573	0.15	0.0905398	0.0285937	3.10913	0.02	0.312221	0.01	0.0237893	0.01	0.02	0.0887994	0.18782	0.02	29.9122	53.2869	1.34387	0.18	0.126871	0.32	0.1	0.53	0.21	0.017415	0.06	0.03	0.71	16.9366	0.0160297	3.60425	8.88673	0.04	11.1258	26.8333	18.7624	47.5753	3.68101	620.221	0.117125	0.54	83.7987	0.0574522	0.01
PTID2	Vaccine Breakthrough	66.5969	0.053897	13.6915	0.15	0.0905398	0.0285937	144.651	0.02	0.312221	0.01	4.49493	0.01	0.736043	0.0887994	0.18782	0.02	77.6553	62.8232	1.34387	0.18	0.126871	0.32	0.1	0.53	0.21	1.72292	0.06	0.03	0.71	15.6081	0.0160297	6.04703	23.6255	0.04	16.3914	154.32	104.846	63.4258	0.729699	1604.11	0.117125	0.54	95.565	14.79	0.01
PTID3	Vaccine Breakthrough
PTID4	Vaccine Breakthrough
PTID5	Vaccine Breakthrough	41.6118	0.053897	39.9495	0.15	9.31	0.0285937	213.353	0.02	205.803	0.3	0.0237893	0.01	0.02	5.88	0.18782	12.23	65.4262	0.230059	48.2789	0.18	0.126871	0.32	34.68	0.53	0.21	0.017415	0.06	0.03	0.71	39.5739	0.0160297	29.745	34.8577	19.71	16.9225	40.7762	0.02	108.198	9.74169	964.555	0.117125	0.54	85.5642	6.94	0.01
PTID6	Vaccine Breakthrough	42.7632	0.053897	19.3126	0.15	0.0905398	0.0285937	181.298	0.02	0.312221	0.17	0.0237893	0.01	0.637278	0.0887994	0.18782	0.02	76.4544	182.929	18.9367	0.18	0.126871	0.32	0.1	0.53	0.21	0.017415	0.06	0.03	0.71	6.42355	0.0160297	0.0568582	107.164	0.04	19.7851	218.63	91.4529	61.6347	12.2623	1336.22	0.117125	0.54	119.289	0.0574522	0.01
PTID7	Vaccine Breakthrough
PTID8	Vaccine Breakthrough	13.4131	0.053897	16.0474	0.15	0.0905398	0.0285937	72.8829	0.02	25.6556	1.12	0.0237893	0.01	0.821076	0.0887994	0.18782	0.02	43.9278	539.311	1.34387	0.18	16.307	0.32	0.1	0.53	0.21	0.017415	0.06	0.03	0.71	7.38559	0.0160297	0.0568582	24.1339	0.04	24.2165	49.8022	22.0789	48.8595	8.1863	551.853	0.117125	0.54	147.375	0.0574522	0.01
PTID9	Vaccine Breakthrough	92.8569	0.053897	19.9665	0.15	0.0905398	0.0285937	53.9579	0.02	68.1312	0.01	0.0237893	0.01	0.02	0.0887994	0.18782	0.02	60.3721	0.230059	1.34387	0.18	0.126871	0.32	0.1	0.53	0.21	0.017415	0.06	0.03	0.71	7.64244	0.0160297	1.74475	32.2508	0.04	9.93434	7.52772	0.02	97.5556	5.80379	846.459	0.117125	0.54	46.1465	0.0574522	0.01
PTID10	Vaccine Breakthrough	41.0465	0.053897	22.8177	0.15	0.0905398	0.0285937	41.581	0.02	54.0018	5.92	0.0237893	0.01	0.02	0.0887994	0.18782	0.02	59.0477	53.2869	1.34387	41.4	625.045	0.32	0.1	0.53	0.21	0.017415	0.06	0.03	0.71	7.25902	0.0160297	2.14899	63.2149	0.04	43.9184	64.9082	152.402	41.6253	8.29574	1000.46	0.117125	0.54	283.669	0.0574522	0.01
PTID11	Vaccine Breakthrough	55.309	0.053897	19.9055	0.15	0.0905398	0.0285937	116.452	0.02	0.312221	0.01	0.0237893	0.01	0.02	0.0887994	0.18782	0.02	41.7502	298.516	1.34387	0.18	0.126871	0.32	0.1	0.53	0.21	0.017415	0.06	0.03	0.71	7.82648	0.0160297	0.0568582	31.9239	0.04	16.8361	2.61195	0.02	37.8981	5.6192	783.863	0.117125	0.54	91.4721	0.0574522	0.01
PTID12	Vaccine Breakthrough	31.9953	0.053897	14.4965	0.15	0.0905398	0.0285937	141.02	0.02	0.312221	3.16	0.0237893	0.01	0.9953	0.0887994	0.18782	0.02	37.8304	126.266	4.3854	5.65	104.497	0.32	0.1	0.53	0.21	0.017415	0.06	0.03	0.71	11.4549	0.0160297	0.0568582	40.5233	14.76	41.8515	49.8157	0.02	84.8954	14.5245	2054.87	0.117125	0.54	203.549	0.0574522	0.01
PTID13	Vaccine Breakthrough	48.6395	0.053897	31.1763	0.15	0.0905398	0.0285937	112.927	47.8403	24.5	0.88	19.7384	0.01	2.43973	0.0887994	11.44	4.02	25.4336	611.674	1.34387	0.18	3.47129	0.32	6.33	0.53	0.21	0.017415	0.06	0.03	0.71	50.8276	0.0160297	10.3999	143.734	0.04	41.4946	45.1264	0.02	79.0205	5.74195	2002.87	0.117125	0.54	156.378	7.7	0.01
PTID14	Vaccine Breakthrough	22.4524	0.053897	13.5073	0.15	0.0905398	0.0285937	64.2729	0.02	30.5008	12.06	0.0237893	0.01	0.893902	0.0887994	0.18782	0.02	55.4779	0.230059	1.89	192.73	1287.35	0.32	0.1	0.53	0.21	0.017415	0.06	0.03	0.71	6.77448	0.632174	0.0568582	35.707	1.84	89.0587	83.807	59.6517	39.7824	6.2665	1367.28	0.117125	0.54	547.662	0.0574522	0.01
PTID15	Vaccine Breakthrough	8.76015	0.053897	13.7279	0.15	23.03	0.0285937	21.8065	0.02	106.172	4.2	0.0237893	0.01	0.02	0.0887994	11.53	13.59	52.2098	300.992	97.672	26.76	236.004	0.32	0.1	0.53	0.21	0.017415	0.06	0.03	0.71	24.3136	0.0160297	67.4469	75.0317	53.4	35.2943	6.36582	21.8862	57.6567	8.84951	1205.65	0.117125	0.54	134.206	0.0574522	0.48
PTID16	Vaccine Breakthrough	53.261	0.053897	4.89789	0.15	0.0905398	0.0285937	23.9826	0.02	29.0032	1.86	0.48	0.01	0.821076	5.58	0.18782	0.02	54.3029	31.956	1.34387	2.51	5.84383	0.32	0.1	0.53	0.21	3.22	0.06	0.03	0.71	17.0027	0.0478261	13.474	9.23722	24.6	24.1853	51.5661	21.19	69.0017	6.66765	1053.94	0.117125	0.54	139.833	6.18	0.01
PTID17	Vaccine Breakthrough	13.5127	0.053897	8.76242	0.15	0.0905398	0.0285937	111.968	0.02	0.312221	0.01	0.0237893	0.01	0.933572	0.0887994	0.18782	0.02	66.3819	0.230059	1.34387	0.18	0.126871	0.32	0.1	0.53	0.21	0.017415	0.06	0.03	0.71	4.08168	0.0160297	2.66824	71.7303	0.04	9.58938	49.8157	0.02	34.0514	0.242888	1177.47	0.117125	0.54	87.729	79.76	0.01
PTID18	Vaccine Breakthrough	29.9599	0.053897	8.01387	0.15	0.0905398	0.0285937	37.3668	0.02	0.312221	0.01	0.0237893	0.01	0.933572	2.54	6.91	10.51	78.4688	151.27	91.9358	0.18	0.126871	0.32	0.1	0.53	0.21	33.4233	0.06	0.03	0.71	7.19197	0.0160297	38.7087	44.392	21.18	12.8083	110.553	0.535115	106.27	22.065	1516.65	0.117125	0.54	54.1405	0.0574522	0.01
PTID19	Vaccine Breakthrough	104.75	0.053897	19.8324	0.15	0.0905398	0.0285937	167.666	0.02	96.3901	0.01	47.0029	0.01	0.02	0.0887994	0.18782	5.08	81.4804	0.230059	30.0271	0.18	0.126871	0.32	0.1	0.53	0.21	8.01	0.06	0.03	0.71	7.39705	0.0160297	15.7314	65.9035	0.04	14.0272	56.5961	8.59608	72.9696	4.35784	865.228	0.117125	0.54	79.6563	0.0574522	0.01
PTID20	Vaccine Breakthrough	88.4898	0.053897	14.9347	0.15	0.0905398	0.0285937	101.423	0.02	56.1363	0.01	0.0237893	0.01	1.14151	0.0887994	3.93	1.95	75.7409	973.338	1.34387	0.18	0.126871	0.32	0.1	0.53	0.21	0.017415	0.06	0.03	0.71	13.1751	1.4113	142.795	21.0721	53.72	20.3678	61.9538	16.9076	102.217	3.05729	793.222	0.117125	0.54	150.687	0.0574522	0.01
PTID21	Vaccine Breakthrough	127.002	0.053897	9.14375	0.15	0.0905398	0.0285937	119.508	0.02	0.312221	0.01	3.08306	0.01	0.661969	0.0887994	0.18782	0.02	79.2824	683.161	6.81062	0.18	0.126871	0.32	0.1	0.53	0.21	0.017415	0.06	0.03	0.71	23.9876	0.0160297	3.79451	27.673	0.04	17.5712	77.2815	40.0702	69.1096	14.3471	2126.57	0.117125	0.54	66.6307	13.79	0.01
PTID22	Vaccine Breakthrough	39.6333	0.053897	17.6026	0.15	0.0905398	0.0285937	1.95071	0.02	13.7872	3.43	0.0237893	0.01	0.02	0.0887994	0.18782	0.02	69.9397	21.1901	1.34387	0.31	5.40671	0.32	0.1	0.53	0.21	0.017415	0.06	0.03	0.71	12.2435	0.0160297	3.33475	28.5079	0.04	33.2016	46.1389	23.6468	62.1698	5.46538	1197.61	0.117125	0.54	198.796	0.0574522	0.01
PTID23	Vaccine Breakthrough	67.155	0.053897	65.2138	0.15	0.0905398	0.0285937	0.867953	0.02	0.312221	0.01	0.0237893	0.01	0.600242	0.0887994	0.18782	0.02	110.507	180.542	1.34387	0.18	0.126871	0.32	0.1	0.53	0.21	0.017415	0.06	0.03	0.71	20.8956	0.0160297	0.0568582	123.039	1.23	11.7742	86.2135	0.02	50.673	10.3106	2059.95	0.117125	0.54	64.5301	89.41	0.01
PTID24	Vaccine Breakthrough	432.799	0.053897	18.8572	0.15	39.85	51.19	26.7094	1.06021	67.5005	0.08	1.61	0.12	4.81189	9.88	0.18782	1.53	52.4113	334.59	3.72	0.18	0.126871	0.32	0.1	0.53	22.25	0.017415	0.06	0.03	0.71	35.9313	3.91565	18.4479	18.621	5.63	24.2727	97.1345	189.419	74.0423	11.3955	678.857	23.96	0.54	310.594	0.0574522	0.01
PTID25	Vaccine Breakthrough	83.2411	0.053897	16.1207	0.15	0.0905398	0.0285937	67.0636	0.02	6.02	0.01	3.08306	0.01	0.797771	0.0887994	0.18782	0.09	101.713	259.161	27.425	0.18	0.126871	0.32	0.1	0.53	0.21	0.017415	0.06	0.03	0.71	17.2181	0.0160297	1.99857	34.4021	0.04	11.7378	123.728	18.5641	92.5853	3.61285	830.955	0.117125	0.54	66.2085	0.0574522	0.01
PTID26	Vaccine Breakthrough	42.1664	0.053897	29.0513	0.15	0.0905398	0.0285937	23.3877	0.02	32.7912	0.07	0.0237893	0.01	0.719121	0.0887994	0.18782	0.02	30.9733	617.76	1.34387	0.18	0.126871	0.32	0.1	0.53	0.21	0.017415	0.06	0.03	0.71	22.6636	1.04957	0.0568582	33.4701	1.53	40.0606	53.2321	0.02	74.5042	8.53014	874.643	0.117125	0.54	104.5	0.0574522	0.01
PTID27	Vaccine Breakthrough	84.1932	0.053897	26.5156	0.15	0.0905398	0.0285937	202.939	0.02	0.312221	0.01	4.08812	0.01	1.31628	5.23	7.67	3.51	92.1054	400.201	82.3562	0.18	0.126871	0.32	0.1	0.53	0.21	0.017415	0.06	0.03	0.71	16.4314	0.66	29.0898	69.1202	32.82	11.0896	309.736	59.2582	31.0423	14.1696	1046.5	0.117125	0.54	53.8625	0.0574522	0.01
PTID28	Vaccine Breakthrough	74.5504	0.053897	16.7131	0.15	0.0905398	0.0285937	83.3249	0.02	0.312221	0.01	14.6065	0.01	0.02	0.0887994	0.18782	0.12	55.8855	102.08	1.34387	0.18	0.126871	0.32	0.1	0.53	0.21	10.37	0.06	0.03	0.71	13.9766	0.0160297	10.2338	22.7711	0.04	6.19331	48.1946	4.39323	77.5725	6.01914	667.134	0.117125	0.54	53.9319	0.0574522	0.01
PTID29	Vaccine Breakthrough	76.0288	0.053897	16.8715	0.15	0.0905398	0.0285937	19.4084	0.02	0.312221	0.01	0.0237893	0.01	0.02	0.0887994	0.18782	0.02	59.0477	0.230059	1.34387	9.09	0.126871	0.32	0.1	0.53	0.21	0.017415	0.06	0.03	0.71	9.4982	0.0160297	1.47526	24.2503	0.04	8.7861	13.4267	14.1052	87.3171	14.1718	1074.75	0.117125	0.54	38.0081	0.0574522	0.01
PTID30	Vaccine Breakthrough	84.7989	2.36	21.2849	0.15	0.0905398	0.0285937	72.3706	0.02	24.5984	0.01	0.0237893	0.01	0.675426	0.0887994	0.18782	0.02	42.0362	215.399	1.34387	0.18	0.126871	0.32	0.1	0.53	0.21	0.017415	0.06	0.03	0.71	18.5305	0.938261	3.60773	47.1293	0.04	9.27693	74.9873	50.8443	54.5226	12.8568	884.703	0.117125	0.54	89.1415	0.0574522	0.01
PTID31	Vaccine Breakthrough	94.0092	0.053897	13.5085	0.15	0.0905398	0.0285937	136.653	0.02	49.2919	4.1	0.0237893	0.01	0.02	0.0887994	0.18782	0.02	54.3179	350.223	1.34387	0.18	5.1407	0.32	0.1	0.53	0.21	0.017415	0.06	0.03	0.71	16.0317	0.0160297	4.11628	85.9823	0.04	32.967	60.7968	173.87	54.2439	9.24945	540.24	0.117125	0.54	139.442	0.0574522	0.01
PTID32	Vaccine Breakthrough	78.087	0.053897	30.3713	0.15	25.97	0.0285937	175.251	0.02	0.312221	0.08	0.0237893	0.01	0.871844	0.7	0.18782	0.02	48.484	213.316	139.106	0.18	0.126871	0.32	0.1	0.53	0.21	0.017415	0.06	0.03	0.71	28.4335	0.0160297	0.0568582	94.4062	0.04	7.58666	108.32	0.02	96.5735	0.286137	1413.07	0.117125	0.54	109.785	19.03	0.01
PTID33	Vaccine Breakthrough	127.187	0.053897	7.39179	0.15	0.0905398	0.0285937	83.5485	0.02	44.5821	0.66	23.6324	0.01	0.02	1.11	0.18782	0.02	53.7774	162.098	16.6219	0.18	0.126871	0.32	0.1	0.53	0.21	0.017415	0.06	0.03	0.71	15.4949	Inf	3.06526	13.602	0.04	14.7187	83.4988	23.0221	54.3112	2.54272	919.571	0.117125	0.54	54.8448	0.0574522	0.01
PTID34	Vaccine Breakthrough	96.8651	0.053897	18.55	0.15	0.0905398	0.0285937	61.0173	0.02	0.312221	0.63	1.79083	0.01	0.637278	0.0887994	0.18782	0.98	138.671	457.727	13.2374	4.56	0.126871	0.32	0.1	0.53	0.21	0.017415	0.06	0.03	0.71	15.6447	0.0160297	23.8542	9.36637	25.76	24.6936	130.427	117.337	75.5099	4.14513	1812.84	0.117125	0.54	75.486	0.0574522	0.01
PTID35	Vaccine Breakthrough	686.362	8.82	21.3748	0.15	0.0905398	0.0285937	169.262	0.02	29.0032	0.01	0.0237893	0.01	0.893902	0.0887994	0.18782	0.02	41.1191	815.666	1.34387	0.18	0.126871	0.32	0.1	0.53	0.21	0.017415	0.06	0.03	0.71	9.79791	2.38522	2.87387	34.1443	0.04	15.7705	42.9424	146.352	99.6469	6.43842	757.293	0.117125	0.54	364.494	0.0574522	7.40462
PTID36	Vaccine Breakthrough
PTID37	Vaccine Breakthrough
PTID38	Vaccine Breakthrough
PTID39	Vaccine Breakthrough
PTID40	Vaccine Breakthrough
PTID41	Vaccine Breakthrough
PTID42	Vaccine Breakthrough
PTID43	Vaccine Breakthrough
PTID44	Vaccine Breakthrough
PTID45	Vaccine Breakthrough
PTID46	Vaccine Breakthrough
PTID47	Vaccine Breakthrough
PTID48	Vaccine Breakthrough
PTID49	Vaccine Breakthrough
PTID50	Vaccine Breakthrough
PTID51	Vaccine Breakthrough
PTID52	Vaccine Breakthrough
PTID53	Vaccine Breakthrough
PTID54	Vaccine Breakthrough
PTID55	Vaccine Breakthrough
PTID56	Close Contact	118.795	0.053897	65.3127	0.15	0.0905398	0.0285937	700.318	0.02	0.312221	0.7	0.0237893	0.01	1.10641	0.0887994	13.02	6.17	38.6827	1291.43	59.4379	2.47	17.4355	0.32	0.1	0.53	0.21	0.017415	0.06	0.03	0.71	27.537	0.0160297	28.6027	50.735	37.86	30.5197	21.0101	41.358	108.658	15.0124	2119.71	0.117125	0.54	133.53	19.75	0.01
PTID57	Close Contact	34.5675	0.053897	18.1753	0.15	7.96	0.0285937	100.945	0.02	68.1312	0.51	15.3318	0.01	0.02	5.74	3.72	1.5	57.9936	144.029	95.0941	0.18	0.126871	0.32	38.48	0.53	0.21	0.017415	0.06	0.03	0.71	9.22214	Inf	6.11052	33.5992	0.04	12.7741	162.956	6.77863	41.2885	4.91161	762.466	0.117125	0.54	108.257	0.0574522	0.01
PTID58	Close Contact	146.634	0.053897	30.2442	0.15	0.0905398	0.0285937	199.565	0.02	16.84	0.01	0.0237893	0.01	1.18048	0.0887994	0.18782	0.02	375.102	455.622	1.34387	0.18	0.126871	0.32	0.1	0.53	0.21	0.017415	0.06	0.03	0.71	40.6368	0.0160297	0.0568582	101.049	2.35	36.4259	86.2135	21.526	86.9015	15.8552	1585.25	0.117125	0.54	129.256	0.0574522	0.01
PTID59	Close Contact	46.6086	0.053897	9.29249	0.15	0.0905398	0.0285937	4.28369	0.02	25.3032	2.01	0.0237893	0.01	1.2289	0.0887994	0.18782	0.02	36.3901	116.191	1.34387	0.18	140.615	0.32	0.1	0.53	0.21	0.017415	0.06	0.03	0.71	6.2116	0.214783	4.9939	19.6681	6.38	24.36	91.7447	30.8054	75.7693	2.39826	1037.04	0.117125	0.54	106.233	0.0574522	0.01
PTID60	Close Contact	115.775	0.053897	18.8607	0.15	0.0905398	0.0285937	23.2465	0.02	0.312221	0.01	5.28463	0.01	1.00765	2.12	6.91	3.95	34.5375	0.230059	67.3199	0.18	0.126871	0.32	0.1	0.53	0.21	0.017415	0.06	0.03	0.71	8.61905	0.0160297	35.1777	30.991	27.67	13.6604	254.581	54.7509	98.0303	16.3431	1251.09	0.117125	0.54	84.3516	0.0574522	0.01
PTID61	Close Contact	9.65598	0.053897	15.3842	0.15	0.0905398	0.0285937	25.5526	0.02	19.4889	0.93	0.0237893	0.01	0.777381	0.0887994	0.18782	0.02	23.6362	0.230059	1.34387	0.18	0.126871	0.32	0.1	0.53	0.21	0.017415	0.06	0.03	0.71	5.63265	0.0160297	0.0568582	34.9455	0.04	9.06485	26.1851	0.02	70.789	2.16903	784.009	0.117125	0.54	48.6177	0.0574522	0.01
PTID62	Close Contact	31.2845	0.053897	10.8035	0.15	0.0905398	0.0285937	150.229	0.02	0.312221	3.23	0.0237893	0.01	0.02	0.0887994	0.18782	0.02	36.588	175.729	1.34387	5.14	14.2516	0.32	0.1	0.53	0.21	0.017415	0.06	0.03	0.71	9.88163	0.0160297	0.0568582	21.4799	0.04	30.9545	37.648	102.365	83.1184	4.45014	1157.36	0.117125	0.54	131.553	0.0574522	0.01
PTID63	Close Contact	150.245	0.053897	21.7136	0.15	6.4	0.0285937	92.0597	0.02	0.312221	0.01	4.90175	0.01	1.58789	5.88	6.91	1.42	38.2565	429.574	100.182	0.18	0.126871	0.32	0.1	0.53	0.21	0.017415	0.06	0.03	0.71	8.21654	0.0160297	6.47319	33.2364	0.04	17.0177	290.755	59.7733	54.3747	4.49998	1719.07	0.117125	0.54	99.6631	5.12	0.01
PTID64	Close Contact	29.9004	0.053897	8.25846	0.15	0.0905398	0.0285937	104.563	0.02	56.1363	1.37	0.0237893	0.01	1.21433	0.0887994	0.18782	0.02	34.7278	342.634	1.34387	0.18	45.0971	0.32	0.1	0.53	0.21	0.017415	0.06	0.03	0.71	8.73649	0.0160297	0.0568582	29.2184	37.04	22.7693	60.1898	0.02	106.816	5.32093	862.961	0.117125	0.54	153.647	0.0574522	0.01
PTID65	Close Contact	20.979	0.053897	19.2598	0.15	0.0905398	0.0285937	88.5074	0.02	0.312221	0.01	0.0237893	0.01	0.02	0.0887994	0.18782	0.02	50.6152	431.119	1.34387	0.18	0.126871	0.32	0.1	0.53	0.21	0.017415	0.06	0.03	0.71	7.28969	0.0160297	9.02104	34.8904	7.83	8.63177	37.648	0.02	48.0469	11.5876	904.132	0.117125	0.54	47.1886	0.0574522	0.01
PTID66	Close Contact	56.9781	0.053897	13.3525	0.15	0.0905398	0.0285937	49.6068	0.02	0.312221	0.65	2.03013	0.01	1.18048	3.61	3.05	1.16	44.4162	189.209	64.6521	1.73	0.126871	0.32	0.1	0.53	0.21	0.017415	0.06	0.03	0.71	6.02104	0.0160297	0.324396	13.8858	1.83	20.3458	297.008	61.3187	86.0417	10.9316	1522.53	0.117125	0.54	160.621	0.0574522	0.01
PTID67	Close Contact	15.0265	0.053897	13.3162	0.15	0.0905398	0.0285937	55.7124	0.02	37.4603	0.9	0.0237893	0.01	1.30172	0.0887994	0.18782	0.02	47.2237	435.037	1.34387	0.18	0.126871	0.32	0.1	0.53	0.21	0.017415	0.06	0.03	0.71	10.795	0.0160297	15.1863	23.4121	0.04	14.5728	35.3967	0.02	73.0784	6.29516	667.802	0.117125	0.54	98.0391	0.0574522	0.01
PTID68	Close Contact	37.4449	0.053897	10.1889	0.15	0.0905398	0.0285937	0.857953	0.02	0.312221	0.01	3.08306	0.01	1.00765	0.0887994	5.79	0.21	72.8128	85.98	33.8518	0.18	0.126871	0.32	0.1	0.53	0.21	0.017415	0.06	0.03	0.71	8.69223	0.0160297	13.2003	23.6541	0.04	13.7551	81.7475	0.02	74.6979	6.98392	1086.42	0.117125	0.54	86.3183	0.0574522	0.01
PTID69	Close Contact	17.5902	0.053897	12.2822	0.15	0.0905398	0.0285937	100.266	0.02	29.796	0.01	0.0237893	0.01	0.733686	0.0887994	0.18782	0.02	35.9315	763.123	1.34387	0.18	0.126871	0.32	0.1	0.53	0.21	0.017415	0.06	0.03	0.71	7.96455	0.409565	0.0568582	37.7614	0.04	7.55529	22.0692	0.02	44.4414	6.86823	640.57	0.117125	0.54	43.8729	0.0574522	0.01
PTID70	Close Contact	70.8975	0.053897	13.9316	0.15	0.0905398	0.0285937	134.126	0.02	0.312221	0.01	1.79083	0.01	1.14345	0.0887994	0.18782	1.5	68.3964	202.955	79.931	0.18	0.126871	0.32	0.1	0.53	0.21	0.017415	0.06	0.03	0.71	7.0639	0.0160297	15.0267	14.2005	4.44	20.5498	241.853	18.3066	44.8936	6.14116	1072.08	0.117125	0.54	69.4417	0.0574522	0.01
PTID71	Close Contact	64.8418	0.053897	22.5212	0.15	0.0905398	0.0285937	198.364	0.02	40.6317	0.57	0.0237893	0.01	0.995857	0.0887994	0.18782	2.43	59.0032	513.448	1.34387	0.18	6.30448	0.32	0.1	0.53	0.21	0.017415	0.06	0.03	0.71	16.8901	0.0160297	119.801	58.3693	58.43	19.4695	24.5191	0.02	79.7456	14.9486	1114.74	0.117125	0.54	123.428	0.0574522	0.01
PTID72	Close Contact	12.4997	0.053897	22.3547	0.15	0.0905398	0.0285937	69.4035	0.02	0.312221	0.12	0.0237893	0.01	0.02	0.0887994	0.18782	0.02	51.426	66.8592	1.34387	0.18	0.126871	0.32	0.1	0.53	0.21	0.017415	0.06	0.03	0.71	15.771	0.0160297	4.60137	9.58136	13.36	12.2185	11.1028	0.02	68.9505	5.40385	1255.88	0.117125	0.54	58.3327	0.0574522	0.01
PTID73	Close Contact	52.382	0.053897	16.6857	0.15	0.0905398	0.0285937	13.1817	0.02	0.312221	1.92	1.57546	0.01	0.68666	0.0887994	0.18782	0.02	73.2389	458.776	15.1776	0.18	0.126871	0.32	0.1	0.53	0.21	0.017415	0.06	0.03	0.71	6.60651	0.0160297	5.59044	12.6487	0.04	17.5202	81.7475	55.2661	57.0972	0.242888	1582.05	0.117125	0.54	56.0352	0.0574522	0.01
PTID74	Close Contact	15.1149	0.053897	8.47201	0.15	0.0905398	0.0285937	73.3952	0.02	18.7842	0.01	0.0237893	0.01	0.850207	0.0887994	0.18782	0.02	43.9278	332.209	1.34387	0.18	0.126871	0.32	0.1	0.53	0.21	0.017415	0.06	0.03	0.71	6.40459	0.0160297	37.4465	29.8213	0.39	1.42671	92.6266	10.0394	56.3099	11.9686	778.058	0.117125	0.54	29.5699	24.53	0.01
PTID75	Close Contact	44.2405	0.053897	7.92913	0.15	0.0905398	0.0285937	0.857953	6.02097	0.312221	0.01	18.4701	0.01	1.30394	0.0887994	8.94	0.02	41.9369	486.337	1.34387	0.18	0.126871	0.32	0.1	0.53	0.21	0.017415	0.06	0.03	0.71	6.93583	0.0160297	0.0568582	27.1438	0.04	15.5393	77.2815	63.3791	82.149	18.2504	1436.35	0.117125	0.54	85.6182	0.0574522	0.01
PTID76	Close Contact	47.2054	0.053897	20.9814	0.15	0.0905398	0.0285937	96.6142	0.02	47.8554	0.45	0.75	0.01	6.66165	0.0887994	1.28	0.64	63.0156	256.802	1.34387	0.18	30.1263	0.32	0.1	0.53	0.21	0.017415	0.06	0.03	0.71	8.84906	2.35739	83.8424	10.5778	29.82	16.6251	98.0165	80.7409	82.2157	12.5703	1119.94	0.117125	0.54	112.376	0.0574522	0.01
PTID77	Close Contact	142.493	0.79	15.982	0.15	56.43	0.23	2.23523	8.29606	267.393	0.04	45.7941	0.01	0.02	11.01	33.89	31.73	75.0209	90.4587	204.398	0.18	0.126871	0.32	87.19	0.53	5.82	21.94	22.45	0.03	0.71	19.4672	0.0160297	89.7609	30.2486	65.23	18.8733	85.5544	41.3669	80.5812	13.0028	1060.12	7.33	0.54	108.989	0.0574522	0.44
PTID78	Close Contact	58.2256	0.053897	4.00281	0.15	0.0905398	0.0285937	66.2709	0.02	0.312221	0.01	4.71031	0.01	0.834807	0.0887994	0.18782	0.02	84.0862	590.335	11.176	0.18	0.126871	0.32	0.1	0.53	0.21	0.674967	0.06	0.03	0.71	9.46066	0.0160297	12.1349	33.6369	0.04	9.90982	81.7475	76.5145	57.5509	10.3106	1102.82	0.117125	0.54	103.689	0.0574522	0.01
PTID79	Close Contact	15.0928	0.053897	11.1695	0.15	0.0905398	0.0285937	70.9989	0.02	26.3603	0.01	0.0237893	0.01	0.675426	0.0887994	0.18782	0.02	34.2692	111.704	1.34387	0.18	0.126871	0.32	0.1	0.53	0.21	0.017415	0.06	0.03	0.71	6.37242	0.0160297	0.0568582	27.4337	0.04	13.9553	27.851	0.02	74.5845	8.1863	943.497	0.117125	0.54	46.241	0.0574522	0.01
PTID80	Close Contact	106.467	0.053897	12.6922	0.15	0.0905398	0.0285937	39.3048	0.02	35.1625	0.55	13.8812	0.01	0.02	0.0887994	0.18782	0.02	47.48	365.185	1.34387	0.18	23.8612	0.32	0.1	0.53	0.21	0.017415	0.06	0.03	0.71	9.13012	0.0160297	4.73611	32.3161	9.29	18.7498	52.3953	20.9774	93.4467	3.68101	795.937	0.117125	0.54	101.471	0.0574522	0.01
PTID81	Close Contact	63.6796	0.053897	17.6635	0.15	0.0905398	0.0285937	119.195	0.02	0.312221	3.17	9.44882	0.01	0.02	0.0887994	132.21	25.55	52.9936	593.221	81.5857	0.18	0.126871	0.32	0.1	0.53	0.21	0.017415	39.59	0.03	0.71	12.0595	0.0160297	11.7699	46.176	13.86	28.8123	39.7037	163.079	79.1217	9.24945	1035.84	0.117125	0.54	140.492	0.0574522	0.01
PTID82	Close Contact	157.212	0.053897	14.0569	0.15	0.0905398	0.61	56.3966	0.02	44.5821	0.01	10.2547	0.01	0.02	0.0887994	0.18782	1.19	56.9396	166.023	30.0271	0.18	0.126871	0.32	0.1	0.53	0.21	3.78	0.06	0.03	0.71	8.07187	Inf	7.70053	19.4287	5.01	12.0456	147.046	27.1113	70.4773	6.81903	931.733	0.117125	0.54	76.4957	0.0574522	0.01
PTID83	Close Contact	19.9108	0.053897	7.56162	0.15	0.0905398	0.0285937	102.911	0.02	17.3747	0.29	0.0237893	0.01	0.966727	0.0887994	0.18782	0.02	17.2449	198.397	1.34387	0.18	0.126871	0.32	0.1	0.53	0.21	0.017415	0.06	0.03	0.71	18.3536	0.0160297	0.0568582	31.2491	30.57	17.5795	100.662	17.958	102.96	7.52726	1042.37	0.117125	0.54	116.435	0.0574522	0.01
PTID84	Close Contact	28.7407	0.053897	14.5564	0.15	24.46	0.0285937	127.406	0.02	203.267	0.29	173.849	0.01	0.02	0.0887994	0.18782	21.29	385.511	15.0756	44.876	1.48	0.126871	0.32	0.1	0.53	0.21	73.98	0.06	0.03	0.71	7.64244	Inf	89.9765	28.0585	0.04	25.7442	79.3874	0.190386	42.748	35.0304	901.643	0.117125	0.54	78.5626	0.0574522	0.01
PTID85	Close Contact	56.7811	0.053897	18.663	0.15	0.0905398	0.0285937	69.4784	0.02	0.312221	0.01	0.0237893	0.01	0.773079	0.0887994	0.18782	0.02	62.3142	282.558	4.3854	0.18	0.126871	0.32	0.1	0.53	0.21	0.017415	0.06	0.03	0.71	9.53384	0.0160297	5.16429	29.1532	0.04	16.7045	117.252	32.601	51.5805	7.60491	1639.75	0.117125	0.54	63.8196	0.0574522	0.01
PTID86	Close Contact	48.4651	0.053897	8.23598	0.15	0.0905398	0.0285937	50.2093	0.02	22.3961	0.01	1.67	0.01	2.80192	0.0887994	0.18782	0.02	51.0069	162.309	1.34387	0.18	0.126871	0.32	0.1	0.53	0.21	0.017415	0.06	0.03	0.71	13.3199	0.0160297	34.9188	17.0822	5.67	6.73814	41.2765	7.29215	69.7447	11.6534	936.072	0.117125	0.54	64.2249	0.0574522	0.01
PTID87	Close Contact	23.8489	0.053897	21.7576	0.15	0.0905398	5.92	8.98255	0.02	0.312221	0.01	22.3429	0.01	0.02	0.0887994	0.18782	1.4	80.3993	54.6885	1.34387	0.18	0.126871	0.32	0.1	0.53	0.21	11.44	0.06	0.03	0.71	9.77427	Inf	25.7296	30.7471	20.66	28.09	73.2203	91.4603	81.3221	9.52633	870.415	0.117125	0.54	53.0104	0.0574522	0.01
PTID88	Close Contact	35.9348	0.053897	12.9147	0.15	0.0905398	0.0285937	105.94	0.02	0.312221	0.01	0.905415	0.01	0.773079	0.0887994	0.18782	0.02	59.4862	249.79	4.3854	12.19	0.126871	0.32	0.1	0.53	0.21	0.017415	0.06	0.03	0.71	9.35089	0.0160297	6.89934	12.0337	0.04	10.5288	68.3495	10.0647	45.825	8.31461	1630.01	0.117125	0.54	71.1922	0.0574522	0.01
PTID89	Close Contact	33.989	0.053897	25.0051	0.15	0.0905398	0.0285937	79.5263	0.02	26.0079	0.02	0.0237893	0.01	0.573471	0.0887994	0.18782	0.02	39.9153	140.165	1.34387	0.18	0.126871	0.32	0.1	0.53	0.21	0.017415	0.06	0.03	0.71	6.14727	0.0160297	0.0568582	38.0311	0.04	11.0547	35.3967	0.02	76.0103	2.77075	864.067	0.117125	0.54	60.8272	0.0574522	0.01
PTID90	Close Contact	34.2196	0.053897	14.1543	0.15	0.0905398	0.0285937	52.1694	0.02	0.312221	0.01	0.0237893	0.01	0.02	0.0887994	0.18782	0.02	29.3987	72.0276	1.34387	0.18	0.126871	0.32	0.1	0.53	0.21	0.017415	0.06	0.03	0.71	6.15476	0.0160297	0.909324	25.901	0.04	8.11321	13.4267	0.02	59.9694	2.01971	806.697	0.117125	0.54	42.762	0.0574522	0.01
PTID91	Close Contact	138.985	4.68	7.20884	0.15	0.0905398	0.0285937	77.8473	0.02	0.312221	0.01	2.2455	0.01	1.00765	0.0887994	0.18782	2.92	89.3161	216.231	60.7718	0.18	0.126871	0.32	0.1	0.53	0.21	0.017415	0.06	0.03	0.71	9.93635	0.0160297	1.29846	22.1381	0.04	15.867	173.523	31.8283	78.1608	1.70554	1624.61	0.117125	0.54	61.3689	0.0574522	0.01
PTID92	Close Contact	39.3374	0.053897	16.6318	0.15	0.0905398	0.0285937	40.9878	0.02	30.1484	0.14	1.28	0.01	0.995857	0.0887994	0.18782	0.02	69.3783	186.71	1.34387	0.18	0.126871	0.32	0.1	0.53	0.21	0.017415	0.06	0.03	0.71	10.0713	1.10522	18.4479	20.9055	5.27	12.0902	152.992	41.0673	84.5452	5.95131	841.938	0.117125	0.54	101.497	0.0574522	0.01
PTID93	Close Contact	332.124	10.41	18.1509	0.15	0.0905398	1.14	0.857953	0.02	63.4214	0.07	25.0024	0.01	0.02	0.0887994	0.18782	0.02	82.021	70.7486	1.34387	0.18	0.126871	0.32	0.1	0.53	0.21	7.37	0.06	0.03	0.71	9.71292	Inf	13.0634	28.3363	0.04	15.1508	171.893	124.572	75.2598	8.29574	940.88	0.117125	0.54	143.085	0.0574522	0.01
PTID94	Close Contact	232.35	8.02	22.3068	0.15	0.0905398	0.0285937	86.9536	0.02	0.312221	0.33	2.86769	0.01	0.748388	0.0887994	0.18782	1.5	50.111	171.641	51.3134	0.18	0.126871	0.32	0.1	0.53	0.21	0.017415	0.06	0.03	0.71	8.96667	7.38	7.62989	41.0382	3.51	16.5079	275.794	202.46	93.3018	12.2623	1590.64	0.117125	0.54	67.197	0.0574522	0.01
PTID95	Close Contact
PTID96	Close Contact
PTID97	Close Contact
PTID98	Close Contact
PTID99	Close Contact
PTID100	Close Contact
PTID101	Close Contact
PTID102	Close Contact
PTID103	Close Contact
PTID104	Close Contact
PTID105	Close Contact
PTID106	Close Contact
PTID107	Close Contact
PTID108	Close Contact
PTID109	Close Contact
PTID110	Close Contact
PTID111	Close Contact
PTID112	Close Contact
PTID113	Close Contact
PTID114	Close Contact
PTID115	Close Contact
PTID116	Close Contact
PTID117	Close Contact
PTID118	Close Contact
PTID119	Close Contact
PTID120	Close Contact
PTID121	Close Contact
PTID122	Close Contact
PTID123	Close Contact
PTID124	Close Contact
PTID125	Close Contact
PTID126	Close Contact
PTID127	Close Contact
PTID128	Close Contact
PTID129	Close Contact
PTID130	Close Contact
PTID131	Close Contact
PTID132	Close Contact
PTID133	Close Contact
PTID134	Close Contact
PTID135	Close Contact
PTID136	Close Contact
PTID137	Close Contact
PTID138	Close Contact
PTID139	Close Contact
PTID140	Close Contact
PTID141	Close Contact
PRI001	Primary Infection	56.9586	0.053897	29.7481	0.15	0.0905398	0.0285938	66.9586	0.02	17.2609	0.01	1.08122	0.02	0.02	0.0887994	3.77995	0.02	35.8252	133.759	1.90136	0.18	0.126871	0.32	0.1	0.53	0.21	0.017415	0.06	0.03	0.71	24.906	0.0160297	5.00266	17.8013	14.8893	18.0717	29.5911	0.02	171.443	4.8261	847.44	10.1501	0.54	57.9133	0.0574522	0.01
PRI002	Primary Infection	11.5381	0.053897	4.00203	0.15	0.0905398	0.0285938	26.2963	0.02	31.4905	0.01	4.22105	0.02	0.981358	0.0887994	17.82	2	97.2876	195.48	21.5146	0.18	0.126871	0.32	17.67	0.53	0.21	0.017415	0.06	0.03	0.71	5.84148	0.587199	6.23657	45.9371	34.9401	11.1615	10.2648	0.02	23.3973	1.15794	221.433	9.77504	0.54	7.70223	1.2067	8.49536
PRI003	Primary Infection	89.4383	0.053897	8.01001	0.15	0.0905398	0.0285938	16.5045	0.02	28.0205	0.01	1.65569	0.02	0.194022	0.0887994	0.18782	0.02	36.7262	192.591	13.1587	0.18	0.126871	0.32	0.1	0.53	0.21	0.017415	0.06	0.03	0.71	6.31936	0.457048	0.764525	39.1122	0.04	18.651	8.53048	0.02	80.1988	5.18721	460.138	0.117125	0.54	38.0418	0.0574522	2.18163
PRI004	Primary Infection	58.6086	0.053897	7.59018	0.15	0.0905398	0.0285938	58.1732	88.25	168.948	0.01	1.20357	0.02	0.02	0.0887994	19.4	5.57	68.4187	564.16	17.6542	0.18	0.126871	0.32	0.1	0.53	0.21	0.017415	7.9172	0.03	0.71	26.8934	1.02442	2.92661	142.287	0.04	17.2535	14.3085	0.02	56.5821	11.0771	411.158	0.117125	0.54	55.5346	5.24706	0.01
PRI005	Primary Infection	21.4404	0.053897	21.548	0.15	0.0905398	0.0285938	54.1331	0.02	100.801	0.01	1.30464	0.02	0.02	0.0887994	5.21399	2.74859	101.254	83.2283	7.27956	0.18	0.126871	0.32	5.81519	0.53	0.21	0.017415	0.06	0.03	0.71	20.2224	0.0160297	14.947	120.135	30.7061	12.4916	32.7305	0.02	70.7103	6.18579	844.235	20.165	0.54	17.4769	0.0574522	0.01
PRI006	Primary Infection	43.1347	0.053897	11.3686	0.15	0.0905398	0.0285938	82.8491	0.02	53.7804	2.3303	2.85458	0.02	0.02	0.0887994	4.7736	0.02	72.1455	291.286	1.90136	43.94	237.374	0.32	0.1	0.53	0.21	0.017415	0.06	0.03	0.71	13.4006	0.0160297	4.78633	35.3698	0.249228	39.9583	40.714	0.02	145.757	5.66646	1129.04	2.89786	0.54	61.2115	0.0574522	0.01
PRI007	Primary Infection	5.70176	0.053897	4.52124	0.15	0.0905398	0.0285938	20.3051	0.02	38.7684	0.01	0.0237893	0.02	0.02	0.0887994	0.587011	0.02	33.2494	292.797	1.90136	0.18	0.126871	0.32	0.1	0.53	0.21	0.017415	0.06	0.03	0.71	8.81754	0.0160297	0.0568582	22.3095	0.04	10.8678	11.0736	0.02	40.7929	3.07669	423.597	0.117125	0.54	32.898	0.0574522	0.01
PRI008	Primary Infection	20.8319	0.053897	18.1931	0.15	0.0905398	0.0285938	63.7619	0.02	4.4086	0.01	2.14245	0.02	0.02	0.0887994	5.33426	1.15803	54.3807	247	1.90136	0.18	0.126871	0.32	0.1	0.53	0.21	0.017415	0.06	0.03	0.71	9.59938	0.0160297	14.5214	0.925072	19.2752	8.97746	18.2994	0.02	52.0553	4.2218	546.211	1.40137	0.54	70.0756	0.0574522	0.01
PRI009	Primary Infection	4.93861	0.053897	5.17645	0.15	0.0905398	0.0285938	61.0015	0.02	27.6384	0.01	1.60059	0.02	2.17656	0.0887994	7.47	0.02	43.4038	372.778	16.3618	0.18	0.126871	0.32	0.1	0.53	0.21	0.017415	0.06	0.03	0.71	11.0057	0.0160297	2.05382	15.8358	0.04	24.5647	14.2022	0.02	45.6688	2.90278	450.205	3.66512	0.54	32.781	2.41255	5.37942
PRI010	Primary Infection	16.6365	0.053897	2.34588	0.15	0.0905398	0.0285938	17.2524	0.02	28.0205	0.01	0.181598	0.02	0.02	0.0887994	0.18782	0.02	34.767	58.9306	8.68431	0.18	0.126871	0.32	0.1	0.53	0.21	0.017415	0.06	0.03	0.71	5.98303	0.0160297	0.696841	14.8332	2.07531	13.646	36.2335	0.02	55.7475	1.66477	318.051	0.117125	0.54	16.4561	0.0574522	4.03446
PRI011	Primary Infection	14.7616	0.053897	4.72292	0.15	0.0905398	0.0285938	14.9714	0.02	0.312221	0.01	0.277493	0.02	0.02	1.25769	19.4	8.73	23.1858	43.9997	19.2239	0.18	3.80662	0.32	49.24	0.53	0.21	0.017415	0.06	0.03	0.71	3.92306	0.114887	7.4018	9.61735	81.6795	14.1002	17.0159	0.02	51.034	4.01328	490.524	4.10719	0.54	17.8423	2.60158	0.01
PRI012	Primary Infection	145.247	0.053897	6.06339	0.15	0.0905398	0.0285938	75.8326	0.02	53.3672	0.01	5.99922	0.25	2.35844	0.0887994	20.88	6.73	89.8263	316.557	38.4616	0.18	0.126871	0.32	0.1	0.53	0.21	5.22826	0.06	0.03	0.71	3.43151	0.939601	5.00381	51.6248	0.04	13.8776	57.8125	0.02	62.38	4.96625	329.93	15.0287	0.54	29.3185	1.63736	15.2258
PRI013	Primary Infection	22.6322	12.8519	2.6741	0.15	0.710998	0.0285938	51.9918	3.5	40.1569	0.01	0.144103	0.02	0.499508	0.0887994	40.91	18.43	79.6307	171.428	28.9208	0.18	0.126871	0.32	126.61	0.53	0.21	0.017415	0.06	0.03	0.71	9.53561	0.146548	7.00018	36.6052	17.197	15.9876	24.4469	0.02	40.8958	0.314067	468.583	13.1785	0.54	42.6935	2.17261	13.1256
PRI014	Primary Infection	42.4694	19.0064	5.54317	0.15	0.0905398	0.0285938	48.7056	0.02	56.3777	0.01	1.85276	0.02	0.02	0.0887994	31.75	8.52	71.0036	67.0954	24.3706	0.18	2.31658	0.32	47.05	0.53	0.21	0.017415	0.06	0.03	0.71	7.77376	0.232743	15.4572	18.39	114.325	13.6666	19.7213	104.953	89.3383	4.35754	392.253	13.0817	0.54	27.6099	1.72596	16.3867
PRI015	Primary Infection	77.7691	56.3106	3.21088	0.15	0.0905398	0.0285938	26.4371	0.02	52.2757	0.13	0.709748	0.02	0.02	0.0887994	0.18782	0.96	210.704	81.283	16.0942	0.18	0.126871	0.32	0.1	0.53	0.21	0.017415	0.06	0.03	0.71	12.7642	0.17262	9.81337	65.7922	80.3229	20.7908	35.627	0.02	106.787	4.38665	649.522	7.49078	0.54	60.2856	2.12402	53.7521
PRI016	Primary Infection	108.967	135.643	5.62006	0.15	873.18	1.99	144.75	2.66	79.0277	15.97	0.481146	9.15	0.571071	28.04	0.18782	0.02	69.4169	1198.29	1081.9	36.65	73.9518	0.32	176.64	0.53	36.74	89.7551	954.894	10.95	0.71	80.2846	0.387676	2.17027	55.4718	111.46	58.8039	206.345	684.377	285.008	3.90632	1147.71	82.9778	0.54	112.897	0.958279	12.0634
PRI017	Primary Infection	20.3301	0.053897	2.48524	0.15	0.0905398	0.0285938	47.3576	0.02	0.312221	3.23	0.449156	0.02	0.02	0.0887994	0.18782	0.02	50.087	46.4451	7.47891	0.18	4.75161	0.32	0.1	0.53	0.21	0.017415	0.06	0.03	0.71	4.85706	0.0160297	0.0568582	22.5841	0.04	17.659	19.671	68.7844	69.0156	1.48367	567.229	0.117125	0.54	47.124	0.243652	0.01
PRI018	Primary Infection	190.48	12.53	20.36	11.75	0.0905398	11.13	40.85	3.96	34.08	0.01	0.87	0.02	1.37	0.0887994	0.18782	0.02	44.01	84.46	16.43	0.18	0.126871	0.32	0.1	0.53	0.21	0.18	0.06	0.03	0.71	14.45	1.09	7.63	79.86	10.49	14.07	211.5	102.13	86.61	2.02	526.84	8.59	0.54	119.76	0.0574522	40.84
PRI019	Primary Infection	13.65	3.43	14.67	2.6	0.0905398	0.0285938	35.3	0.02	34.19	0.01	1.52	0.02	0.82	4.42	0.18782	0.02	35.46	0.230059	19.32	0.18	0.126871	0.32	31.93	0.53	0.21	0.05	6.39	0.03	0.71	18.07	0.1	4.25	53.21	2.23	10.32	134.55	27.05	64.66	3.93	630.11	10.21	0.54	49.55	0.0574522	21.85
PRI020	Primary Infection	16.41	0.053897	6.02	0.15	0.0905398	1.91	20.98	0.02	26.01	0.98	1.34	0.02	0.33	0.0887994	0.18782	0.02	22.66	0.230059	12.39	0.18	0.126871	0.32	0.1	0.53	0.21	0.017415	0.06	0.03	0.71	22.95	0.08	1.89	22.43	1.96	36.66	35.12	3.12	65.99	0.36	678.99	5.61	0.54	57.66	0.0574522	0.01
PRI021	Primary Infection	73.65	5.33	19.66	7.51	0.0905398	4.24	142.01	1.31	75.96	0.76	2.96	0.64	2.44	3.29	0.18782	0.02	110.81	376.73	34.82	0.18	103.23	0.32	0.1	0.53	5.23	7.63	18.5	0.03	0.71	21.88	1.09	5.64	36.06	2.83	60.02	241.49	36.47	108.4	6.46	765.15	17.26	0.54	227.44	7.5	12.35
PRI022	Primary Infection	70.85	4.63	36.84	0.15	0.0905398	0.0285938	95.94	0.02	45.81	0.01	1.62	0.02	0.12	0.0887994	0.18782	0.02	57.52	0.230059	33.23	0.18	0.126871	0.32	0.1	0.53	0.21	10.79	0.06	0.03	0.71	15.15	0.47	3.98	34.72	4.49	29.95	68.38	11.26	80.7	9.11	801.93	10.45	0.54	66.58	0.0574522	4.56
PRI023	Primary Infection	20.09	4.42	14.25	0.15	0.0905398	0.0285938	62.08	0.02	36.14	0.01	2.58	0.02	1.06	0.0887994	0.18782	0.02	41.54	0.230059	31.03	0.18	0.126871	0.32	0.1	0.53	0.21	3.52	0.06	0.03	0.71	11.91	0.17	3.23	63.96	0.47	1.42671	58.11	8.9	45.73	5.08	550.29	8.73	0.54	14.62	0.0574522	0.58
PRI024	Primary Infection	11.72	0.053897	18.38	0.15	0.0905398	0.0285938	25.96	1.46	69.25	0.01	1.96	0.02	2.27	0.0887994	0.18782	0.02	95.89	19.53	25.05	0.18	0.126871	0.32	0.1	0.53	0.21	5.91	0.06	0.03	0.71	21.69	0.0160297	2.31	62.74	0.04	1.42671	20.96	2	41.22	9.08	424.58	7.46	0.54	26.31	0.0574522	3.19
PRI025	Primary Infection	70.13	6.75	40.32	0.15	0.0905398	3.25	84.22	2.16	59.14	0.01	3.4	0.02	1.19	0.0887994	0.18782	0.02	90.92	204.06	27.12	0.18	0.126871	0.32	0.1	0.53	0.21	5.38	1.16	0.03	0.71	27.34	0.89	4.95	52.23	1.6	9.27	49.24	16.81	116.08	4.79	749.17	13.5	0.54	25.1	1.62	3.46
PRI026	Primary Infection	49.1389	0.053897	33.6991	0.15	0.0905398	0.0285938	80.4748	21.0169	15.0666	0.155758	2.3519	0.02	0.02	0.0887994	4.90128	0.636062	6.88396	2441.75	1.90136	0.18	77.0553	0.32	0.1	0.53	0.21	0.017415	0.06	0.03	0.71	33.1533	0.0160297	4.3397	86.7716	1.6246	29.8546	39.6507	0.02	55.8904	12.5404	1140.03	13.0279	0.54	78.1043	1.61399	0.01
PRI027	Primary Infection	47.3105	25.0453	8.21088	0.15	31.0628	0.0285938	32.778	0.480474	24.4579	0.447524	20.5346	3.45047	9.25384	6.90123	33.8749	7.04469	18.307	559.275	64.6219	0.18	1795.5	0.32	43.0268	0.53	14.8006	0.017415	6.50326	0.03	0.71	10.0646	1.02002	21.4057	38.8545	115.185	5.24005	89.5248	25.4333	61.8969	5.83784	621.071	33.7287	0.54	1.48	0.0574522	29.0669
PRI028	Primary Infection	25.2273	0.053897	16.0554	0.15	0.0905398	0.0285938	56.3081	1.14842	33.8727	0.01	8.21107	2.54303	1.16533	0.0887994	9.17516	2.0868	60.6837	3824.63	1.90136	2.99	0.126871	0.32	0.1	0.53	0.21	0.017415	25.086	0.03	0.71	23.9922	0.767447	13.4055	184.229	30.2147	38.5672	11.1477	0.02	63.0967	13.477	868.674	23.4064	0.54	40.1202	0.0574522	0.01
PRI029	Primary Infection	36.1044	0.053897	8.22216	0.15	0.0905398	0.0285938	71.2487	14.539	108.5	0.0781818	1.41779	0.02	0.622183	0.0887994	2.96014	0.788401	137.674	371.7	1.90136	0.18	0.126871	0.32	0.1	0.53	0.21	0.017415	0.06	0.03	0.71	9.82714	0.342071	3.51425	128.132	0.04	11.8409	35.2705	0.02	95.113	10.6454	538.694	0.117125	0.54	52.085	0.0574522	0.01
PRI030	Primary Infection	24.0516	0.053897	12.8937	0.15	0.0905398	0.0285938	109.53	0.02	62.0624	0.01	4.33918	0.02	0.704835	0.0887994	7.38429	1.76171	70.0331	705.326	1.90136	0.18	0.126871	0.32	0.1	0.53	0.21	0.017415	0.06	0.03	0.71	32.6227	0.0160297	6.01087	69.8208	3.92842	15.0903	116.302	1.66124	107.385	2.74164	603.831	2.13323	0.54	120.509	0.0574522	0.01
PRI031	Primary Infection	33.2186	0.053897	7.66021	0.15	0.0905398	0.0285938	72.1181	0.02	38.2774	0.361818	2.43818	0.02	0.704835	0.0887994	3.9904	2.44933	106.005	746.461	1.90136	7.69	36.3277	0.32	0.1	0.53	0.21	0.017415	0.06	0.03	0.71	19.7194	0.627681	12.9944	150.218	32.4775	18.6294	30.2275	0.02	76.4549	5.71069	834.252	0.117125	0.54	86.6068	0.0574522	0.01
PRI032	Primary Infection	14.9133	0.053897	5.83348	0.15	0.0905398	0.0285938	41.6511	0.02	50.9619	1.35726	1.18585	0.02	0.02	0.0887994	0.18782	0.0739327	51.1928	507.985	1.90136	0.18	0.126871	0.32	0.1	0.53	0.21	0.017415	0.06	0.03	0.71	8.26262	0.297368	0.938714	59.9373	0.04	23.5713	17.3736	178.178	82.7649	1.12541	785.833	0.117125	0.54	99.1235	0.0574522	0.01
PRI033	Primary Infection	53.6228	0.053897	9.77021	0.15	0.0905398	0.0285938	86.7991	0.02	41.9296	0.01	3.5597	0.02	0.02	2.73638	4.73894	1.13796	48.9377	183.632	9.38883	0.18	0.126871	0.32	0.1	0.53	0.21	0.017415	0.06	0.03	0.71	3.53225	1.08726	4.61986	32.1322	0.04	13.7539	16.3385	0.02	69.9408	7.15227	714.02	4.27488	0.54	59.45	0.0574522	0.01
PRI034	Primary Infection	155.754	0.053897	33.3399	0.15	0.0905398	0.0285938	43.6144	0.02	40.3011	0.01	0.0237893	0.02	0.02	0.0887994	0.18782	0.02	143.756	35.9006	1.90136	0.18	0.126871	0.32	0.1	0.53	0.21	0.017415	0.06	0.03	0.71	18.1521	0.201464	0.927207	171.093	0.58543	15.0576	119.773	0.02	228.45	3.53252	665.507	1.40137	0.54	133.893	28.1925	4.40563
PRI035	Primary Infection	9.58415	0.053897	8.52575	0.15	0.0905398	0.0285938	36.2732	18.3473	4.4086	0.01	0.0237893	0.02	0.02	0.0887994	0.18782	0.02	89.575	720.96	1.90136	0.18	0.126871	0.32	0.1	0.53	0.21	0.017415	0.06	0.03	0.71	16.1497	0.0160297	0.452668	137.047	0.04	7.69917	19.8016	0.02	47.9597	6.48794	604.836	0.117125	0.54	64.8787	0.0574522	0.01
PRI036	Primary Infection	7.10659	0.053897	2.34127	0.15	0.10054	0.0285938	29.0902	0.02	31.339	2.01	0.316469	0.02	0.460838	0.0887994	0.18782	0.02	73.1686	143.164	7.52748	0.18	0.126871	0.32	0.1	0.53	0.21	0.017415	0.06	0.03	0.71	14.7773	0.0160297	0.0568582	17.0949	0.04	24.9369	28.6657	0.246286	56.2126	2.43444	411.827	2.92647	0.54	84.2601	0.619624	5.3152
PRI037	Primary Infection	10.8719	16.27	3.62279	0.15	17.02	0.0285938	66.7002	2.13	66.595	0.01	2.41169	0.02	1.34512	153.605	66.25	44.46	26.9017	132.352	81.2545	0.18	0.126871	0.32	268.17	0.53	7.66	5.80696	0.06	142.877	0.71	5.84148	0.426101	17.2643	67.1841	0.04	13.8776	37.0617	0.02	55.7139	6.77178	294.807	29.424	0.54	25.7124	2.73315	9.36783
PRI038	Primary Infection	13.8794	0.053897	8.05057	0.15	0.0905398	0.0285938	131.024	0.02	50.8601	0.01	1.18519	0.02	0.460838	0.0887994	0.18782	0.02	137.525	323.091	16.5503	0.18	0.126871	0.32	0.1	0.53	0.21	0.017415	9.56105	0.03	0.71	12.0534	0.0160297	0.561654	61.7278	9.05727	28.2346	26.5563	0.02	99.1616	6.14897	479.391	3.31559	0.54	135.713	3.95422	15.2437
PRI039	Primary Infection	7.64191	0.053897	3.69619	0.15	0.0905398	0.0285938	35.9889	0.02	55.3295	0.01	5.70806	0.35	2.17656	0.0887994	9.09	0.02	27.9698	204.052	24.4591	0.18	0.126871	0.32	0.1	0.53	0.21	0.017415	0.06	0.03	0.71	6.21706	0.637543	2.97959	58.3739	0.04	14.3007	7.18575	0.02	54.1473	3.82831	273.917	5.05374	0.54	9.11675	0.0574522	5.37942
PRI040	Primary Infection	61.4732	20.4995	6.17307	0.15	0.195215	0.0285938	445.069	0.02	63.8134	0.01	2.88127	0.08	0.785667	0.0887994	19.97	1.85	101.93	1038.6	21.3143	0.18	0.126871	0.32	30.46	0.53	8.78	0.017415	33.3988	7.94776	0.71	5.86197	0.321185	6.08039	67.0312	1.67064	21.0323	112.472	0.02	68.8993	3.47141	435.834	10.1609	0.54	271.243	4.00167	20.0094
PRI041	Primary Infection	16.4303	0.053897	8.34113	0.15	0.0905398	0.0285938	66.9819	0.02	0.312221	0.01	0.995764	0.02	0.02	0.0887994	0.18782	0.02	116.963	31.0878	10.0506	0.18	0.126871	0.32	0.1	0.53	1.57	0.017415	0.06	0.03	0.71	2.45751	0.184317	0.0832855	50.955	0.04	13.476	8.63151	0.02	52.0583	6.62244	390.423	0.117125	0.54	11.6669	0.0574522	94.7408
PRI042	Primary Infection	105.398	0.053897	17.6844	0.15	0.0905398	0.0285938	65.827	0.02	0.312221	0.13	0.0237893	0.02	0.02	0.0887994	0.18782	0.84	54.6443	0.230059	1.90136	0.18	1.0067	0.32	0.1	0.53	0.21	0.017415	0.06	0.03	0.71	5.30646	1.27858	1.10655	40.6564	0.04	20.3795	89.2761	0.02	86.2901	11.7406	667.062	0.117125	0.54	22.4346	9.71669	0.12
PRI043	Primary Infection	35.0205	0.053897	20.8157	0.15	0.0905398	0.0285938	35.3928	0.02	49.9055	0.01	1.55967	0.02	0.02	0.0887994	0.18782	0.02	116.402	0.230059	1.90136	0.18	0.126871	0.32	0.1	0.53	0.21	0.017415	0.06	0.03	0.71	5.76277	0.751206	0.724347	96.193	11.0973	19.0186	59.6721	0.02	61.6257	2.94309	622.537	2.25555	0.54	25.0133	5.20278	4.41705
PRI044	Primary Infection	17.1283	0.053897	8.80727	0.15	0.0905398	0.0285938	45.1132	0.02	10.0857	26.28	7.56531	0.02	0.02	0.0887994	0.18782	4.15	17.1063	0.230059	17.356	8.97	96.6791	0.32	0.1	0.53	0.21	0.017415	0.06	0.03	0.71	7.21965	0.477666	5.17508	22.3524	6.64	48.3946	103.332	0.02	121.494	2.93758	1068.04	10.3488	0.54	106.998	0.110435	0.01
PRI045	Primary Infection	36.2001	0.053897	12.5133	0.15	0.0905398	0.0285938	34.9954	0.02	13.1731	0.01	4.11112	0.02	0.02	0.0887994	0.18782	1.43	8.81775	0.230059	26.7924	0.18	0.126871	0.32	0.1	0.53	0.21	0.017415	0.06	0.03	0.71	10.0826	0.0160297	0.724347	16.3875	0.04	20.8378	42.0069	0.02	67.0593	7.57448	605.997	0.948614	0.54	14.5746	0.765518	30.7994
PRI046	Primary Infection	40.7937	0.053897	10.8739	0.15	0.0905398	0.0285938	70.1474	0.02	57.7653	0.08	7.76233	0.02	0.02	0.0887994	0.38	5.3	6.55547	0.230059	105.758	0.18	0.126871	0.32	0.1	0.53	0.21	0.017415	0.06	0.03	0.71	73.0329	1.33346	7.27908	8.01053	0.04	17.4459	145.566	0.02	110.822	0.242888	484.227	10.5099	0.54	13.8927	14.6365	16.3519
PRI047	Primary Infection	77.2489	0.053897	9.21145	0.15	0.0905398	0.0285938	61.1067	0.02	33.9079	0.01	5.98323	0.02	0.02	0.0887994	0.18782	3.36	11.6697	0.230059	20.1703	0.18	0.126871	0.32	0.1	0.53	0.21	0.017415	0.06	0.03	0.71	6.68262	0.0160297	3.46074	49.3599	0.04	22.1589	145.5	0.02	72.1653	1.83091	531.26	0.117125	0.54	13.7891	2.78331	0.01
PRI048	Primary Infection	2.52088	0.053897	9.45097	0.15	0.0905398	0.0285938	19.1431	0.02	25.1843	1.05	1.84548	0.02	0.02	0.0887994	0.18782	1.71	67.8474	501.778	14.204	0.18	0.126871	0.32	0.1	0.53	0.21	0.017415	0.06	0.03	0.71	7.73991	0.0160297	6.16504	35.6577	0.04	24.5768	94.8986	0.02	73.614	6.96184	618.014	0.621676	0.54	51.8788	2.62253	0.01
PRI049	Primary Infection	77.9451	0.053897	6.99592	0.15	0.0905398	0.0285938	69.7346	0.02	0.312221	0.01	0.425662	0.02	0.02	0.0887994	1.64	1.14	0.160429	0.230059	22.8157	0.18	0.126871	0.32	0.1	0.53	0.21	0.017415	0.06	0.03	0.71	9.11606	0.0160297	4.32998	47.7133	0.04	20.48	89.2761	0.02	32.7606	3.1388	597.915	3.98103	0.54	33.3758	9.28461	0.01
HEA001	Healthy Control	8.52056	0.053897	30.9083	0.15	0.0905398	5.41363	119.235	0.02	33.7685	0.01	0.0237893	0.01	0.02	2.82275	0.18782	0.02	136.305	0.230059	1.34387	0.18	0.126871	0.32	0.1	0.53	5.70944	0.017415	0.06	0.03	0.71	33.1565	0.0160297	2.59834	103.769	0.04	1.42671	162.711	3.09316	137.271	12.5693	638.908	0.117125	0.54	1.48	0.0574522	24.6298
HEA002	Healthy Control	7.66911	0.053897	16.7153	0.15	0.0905398	0.0285937	138.858	0.02	43.7369	0.01	0.0237893	0.01	0.02	0.0887994	0.18782	0.02	87.1002	0.230059	1.34387	0.18	0.126871	0.32	0.1	0.53	4.69742	0.017415	2.61928	0.03	0.71	42.565	0.0160297	1.80586	51.8803	0.04	1.42671	45.1369	2.96434	110.671	8.56537	582.077	0.127125	0.54	1.48	0.0574522	9.89246
HEA003	Healthy Control	206.42	53.5994	19.5439	48.3383	57.5117	36.2489	84.6954	1.89259	50.7867	0.568108	17.9477	4.79283	12.3318	26.965	36.1694	4.72543	76.6556	712.299	39.2791	0.18	854.158	31.38	85.1846	9.36	25.4056	0.017415	98.7627	10.2	0.71	40.2939	3.22005	8.30192	42.0386	13.6686	1.42671	2659.51	134.595	246.041	9.61339	671.529	35.2642	0.54	712.311	0.0574522	63.7869
HEA004	Healthy Control	5.12871	0.053897	40.5918	0.15	0.0905398	0.0285937	230.687	0.02	162.206	0.01	0.0237893	0.01	0.02	1.99159	0.18782	0.02	256.237	0.230059	9.12525	0.18	0.126871	0.32	0.1	0.53	22.225	0.017415	0.06	0.03	0.71	35.4148	0.0160297	2.44207	41.8892	2.91165	1.42671	45.5878	0.8849	81.1984	10.8495	324.954	23.5518	0.54	1.48	22.8344	6.1685
HEA005	Healthy Control	37.3303	4.98906	30.5194	0.15	0.0905398	16.0313	104.622	0.02	28.2808	0.01	1.26331	0.01	0.02	0.0887994	30.0732	0.02	48.9179	0.230059	13.3983	0.18	0.126871	0.32	0.1	0.53	7.63993	0.017415	0.06	0.03	0.71	32.5712	0.880015	6.31516	41.2823	0.04	1.42671	386.042	23.814	225.518	10.1374	713.487	1.01984	0.54	1.48	7.59815	26.6741
HEA006	Healthy Control	6.18953	0.053897	13.9558	0.15	0.0905398	0.0285937	39.1645	0.02	22.0943	0.01	0.0237893	0.01	0.02	0.0887994	0.18782	0.02	18.5419	0.230059	1.34387	0.18	0.126871	0.32	0.1	0.53	0.21	0.017415	0.06	0.03	0.71	12.4056	0.0160297	2.7546	17.9853	0.04	1.42671	48.3411	1.87862	40.3183	6.50964	531.958	0.117125	0.54	1.48	14.6964	6.1685
HEA007	Healthy Control	35.0133	0.053897	14.7648	0.15	0.0905398	0.0285937	101.176	0.02	31.9393	0.01	3.83014	0.01	0.02	0.0887994	0.18782	0.02	18.4154	0.230059	13.3983	0.18	0.126871	0.32	0.1	0.53	2.57132	0.017415	0.06	0.03	0.71	15.2746	0.0900012	3.87076	32.2903	5.07076	1.42671	40.9735	9.73633	71.3357	1.45766	563.056	4.37643	0.54	1.48	0.0574522	4.75815
HEA008	Healthy Control	34.776	0.053897	6.53006	0.15	0.0905398	0.0285937	13.4302	0.02	22.8136	0.01	6.15633	0.01	0.02	0.0887994	0.18782	0.02	21.5597	169.412	27.9688	0.18	0.126871	0.32	0.1	0.53	4.69742	0.017415	0.06	0.03	0.71	12.6919	0.0160297	4.76369	28.3592	0.04	1.42671	55.1618	15.5698	65.9626	1.63233	580.49	6.01901	0.54	1.48	0.0574522	7.48377
HEA009	Healthy Control	9.02305	0.053897	12.3189	0.15	0.0905398	0.0285937	44.291	0.02	22.4437	0.01	0.0237893	0.01	0.02	0.0887994	0.18782	0.02	21.0718	0.230059	9.89545	2.43819	0.126871	0.32	0.1	0.53	0.21	0.017415	0.06	0.03	0.71	9.92468	0.0160297	2.59834	0.925072	0.04	1.42671	42.825	3.4796	63.0749	1.91449	485.472	3.55513	0.54	1.48	0.0574522	3.98166
HEA010	Healthy Control	9.38597	0.053897	4.06527	0.15	0.0905398	0.0285937	37.0501	0.02	21.7243	0.01	1.26331	0.01	0.02	0.0887994	0.18782	0.02	22.7523	0.230059	23.337	0.18	0.126871	0.32	0.1	0.53	2.57132	0.017415	0.06	0.03	0.71	7.04933	0.59001	4.36187	37.2952	0.04	1.42671	47.4297	7.50967	43.0407	3.80898	464.501	1.44834	0.54	1.48	0.0574522	3.15764
HEA011	Healthy Control	7.93431	0.053897	10.2116	0.15	0.0905398	0.0285937	30.0264	1.49352	43.3669	0.01	0.0237893	0.01	0.02	3.20933	0.18782	0.02	32.6547	0.230059	3.20631	0.18	0.126871	0.32	0.1	0.53	20.6176	0.017415	0.06	0.03	0.71	8.51881	0.0160297	3.39081	11.972	4.29965	1.42671	35.3614	1.65779	35.3546	3.37903	469.48	7.6616	0.54	1.48	0.0574522	0.01
HEA012	Healthy Control	0.829577	0.053897	14.445	0.15	0.0905398	0.0285937	46.695	0.02	15.9488	0.01	0.0237893	0.01	0.02	3.57659	12.9321	0.02	9.07316	0.230059	1.34387	0.18	0.126871	0.32	0.1	0.53	1.39771	0.017415	5.00942	0.03	0.71	11.8967	0.520009	1.5045	62.6558	31.9824	1.42671	46.5087	0.02	24.9245	4.74951	427.844	0.117125	0.54	1.48	0.0574522	2.25438
HEA013	Healthy Control	7.5714	0.053897	8.82551	0.15	11.0995	0.0285937	32.778	0.02	27.5409	0.01	4.41168	0.01	0.02	7.51977	0.18782	0.900874	22.2825	0.230059	21.343	0.18	0.126871	0.32	15.4273	0.53	7.63993	0.017415	13.9127	0.03	0.71	9.63842	1.15002	3.7145	24.923	0.04	1.42671	77.3605	8.41137	36.1304	4.74951	433.604	8.05439	0.54	1.48	0.0574522	18.9726
HEA014	Healthy Control	9.09284	0.053897	12.3628	0.15	0.0905398	0.0285937	177.756	0.02	55.8222	0.337903	0.0237893	0.01	0.02	0.0887994	0.18782	0.02	147.671	0.230059	1.34387	0.18	0.126871	0.32	0.1	0.53	4.69742	0.017415	0.06	0.03	0.71	34.9886	0.190003	2.67647	116.981	0.04	1.42671	72.9764	6.75518	64.1237	13.268	477.077	1.87684	0.54	1.48	0.0574522	0.01
HEA015	Healthy Control	7.61327	0.053897	10.5879	0.15	0.0905398	0.0285937	41.2788	0.02	47.4365	0.01	1.94512	0.01	0.02	0.0887994	0.18782	0.02	28.0649	0.230059	33.0542	0.18	483.877	0.32	0.1	0.53	0.21	0.017415	0.06	0.03	0.71	9.92468	0.0160297	5.16551	37.9208	0.04	1.42671	38.1722	4.93337	42.5451	10.5808	485.73	14.0891	0.54	1.48	0.0574522	3.15764
HEA016	Healthy Control	0.0929736	0.053897	7.68406	0.15	0.0905398	0.0285937	19.7733	0.02	15.2295	2.69477	0.0237893	0.01	0.02	0.0887994	0.18782	0.02	12.6511	0.230059	1.34387	6.40748	147.817	0.32	0.1	0.53	0.21	0.017415	0.06	0.03	0.71	8.21983	0.0160297	1.80586	35.3903	7.13347	29.3368	30.6128	28.4145	9.6097	0.242888	250.456	0.117125	0.54	1.48	0.0574522	0.01
HEA017	Healthy Control	7.7389	0.053897	21.5509	0.15	0.0905398	0.766289	214.583	0.02	53.7669	0.107697	0.0237893	0.01	0.02	0.0887994	0.18782	0.02	105.243	0.230059	1.34387	0.18	0.126871	0.32	0.1	0.53	9.5024	0.017415	0.06	0.03	0.71	46.1464	0.190003	2.11839	64.1684	0.04	1.42671	54.2601	6.31353	89.0569	7.907	537.751	2.73384	0.54	1.48	0.0574522	9.89246
HEA018	Healthy Control	16.4349	0.053897	15.5739	0.15	0.0905398	0.0285937	71.5748	0.02	41.7021	0.01	0.0237893	0.01	0.02	0.0887994	0.18782	0.02	46.4965	0.230059	10.6446	0.18	0.126871	0.32	0.1	0.53	0.21	0.017415	0.06	0.03	0.71	11.7186	0.0160297	2.91086	36.5108	0.04	1.42671	22.8711	2.43068	60.4818	4.15832	511.978	3.98363	0.54	1.48	0.0574522	0.01
HEA019	Healthy Control	2.57435	0.053897	31.5041	0.15	0.0905398	0.0285937	23.8427	0.02	18.2919	0.02	0.0237893	0.01	0.02	0.0887994	0.18782	0.02	35.0761	0.230059	1.34387	0.18	0.126871	0.32	0.1	0.53	0.21	0.017415	0.06	0.03	0.71	8.67149	0.0160297	2.44207	33.1213	0.04	1.42671	32.9919	1.97063	36.8416	0.597753	444.859	0.117125	0.54	1.48	0.0574522	3.98166
HEA020	Healthy Control	18.1657	0.053897	19.3996	0.15	0.0905398	0.0285937	85.5643	0.02	34.5085	0.01	0.0237893	0.01	0.02	0.0887994	0.18782	0.02	49.8937	0.230059	3.20631	0.18	0.126871	0.32	0.1	0.53	3.65988	0.017415	0.06	0.03	0.71	10.1155	0.520009	2.44207	25.6607	3.10443	1.42671	44.2064	2.81712	37.876	2.68035	490.451	3.55513	0.54	1.48	0.0574522	0.01
HEA021	Healthy Control	65.2886	11.5065	26.217	0.15	0.0905398	163.559	219.029	0.02	15.9488	0.01	0.521334	0.01	0.02	0.0887994	0.18782	0.02	49.0444	0.230059	12.0583	0.18	0.126871	0.32	0.1	0.53	0.21	0.017415	0.06	0.66	0.71	33.9135	0.280004	5.16551	97.2418	4.58881	3.08661	557.616	34.8184	225.999	3.98365	783.055	1.87684	0.54	44.5297	12.217	35.8493
HEA022	Healthy Control	24.9215	2.03643	12.9021	0.15	0.0905398	0.0285937	13.4302	0.02	13.6263	0.01	2.58683	0.01	0.02	0.0887994	0.18782	0.02	4.04965	0.230059	43.626	0.18	0.126871	0.32	0.1	0.53	1.39771	0.017415	0.06	0.03	0.71	11.9222	1.02002	7.06298	30.4321	23.9629	1.42671	78.6748	19.9495	77.7791	2.5863	715.106	8.48289	0.54	1.48	0.0574522	24.202
HEA023	Healthy Control	18.8357	0.053897	19.061	0.15	0.0905398	0.0285937	12.1413	0.02	16.1338	0.01	0.0237893	0.01	0.02	0.0887994	0.18782	0.02	7.86246	0.230059	13.3983	0.18	0.126871	0.32	0.1	0.53	1.39771	0.017415	0.06	0.03	0.71	6.53406	0.0300002	2.11839	0.935072	0.04	1.42671	19.9067	4.73095	42.1069	1.02771	547.233	0.117125	0.54	1.48	0.0574522	0.01
HEA024	Healthy Control	15.6393	0.053897	7.19486	0.15	0.0905398	0.0285937	29.0996	0.02	23.9029	2.19051	9.48518	0.01	0.02	0.0887994	0.18782	0.02	30.7212	0.230059	39.6484	0.18	0.126871	0.32	0.1	0.53	1.39771	0.017415	0.06	0.03	0.71	10.2046	0.950016	4.03818	0.925072	0.04	1.42671	29.1834	3.4244	45.4615	4.31956	507.249	5.62622	0.54	1.48	0.0574522	1.17681

## Sheet: Fig EV5
	Memory B cell ELISpot	IL-1RA
PTID1	0.0186722	53.2869
PTID2	0.422222	62.8232
PTID5	0.0079906	0.230059
PTID6	0.406977	182.929
PTID11	0.0036946	298.516
PTID13	0	611.674
PTID14	0.20362	0.230059
PTID15	0	300.992
PTID16	0.0615331	31.956
PTID17	0.0545554	0.230059
PTID27	0	400.201
PTID28	0.0146375	102.08
PTID29	1.07812	0.230059
PTID30	0.0154639	215.399
