# Supplementary material for: Decreased memory B cell frequencies in COVID‐19 delta variant vaccine breakthrough infection
Source: EMBO Mol Med. 2022 Jan 21;14(3):e15227. doi: 10.15252/emmm.202115227 (PMC8899913; doi:10.15252/emmm.202115227)
Supplement: Supplementary file 4 — Source Data for Figure 1 [file EMMM-14-e15227-s008.xlsx]

## Sheet: Fig 1a
	WT (Vaccine Breakthrough)	WT (Close contact)	Delta (Vaccine Breakthrough)	Delta (Close contact)
PTID1	37.3614		25.4099
PTID2	99.7128		97.8222
PTID3	53.9716		38.1191
PTID4	50.7438		35.5797
PTID5	61.3003		39.5947
PTID6	94.7275		70.1589
PTID7	74.9928		54.9483
PTID8	56.068		41.6884
PTID9	74.1772		47.4313
PTID10	80.0586		52.7453
PTID11	91.0631		63.5121
PTID12	81.3107		56.2684
PTID13	26.8853		12.7596
PTID14	78.5538		53.8888
PTID15	58.8306		35.6428
PTID16	67.8939		45.3208
PTID17	41.3015		30.7282
PTID18	78.8065		52.3501
PTID19	37.8783		22.6562
PTID20	36.8043		21.6093
PTID21	64.3214		33.0867
PTID22	33.2663		21.5042
PTID23	26.265		17.8719
PTID24	19.9701		10.935
PTID25	87.7319		67.3926
PTID26	94.1646		70.9241
PTID27	22.4743		17.0268
PTID28	31.0781		21.0544
PTID29	60.3929		42.5376
PTID30	87.1116		61.5572
PTID31	54.8217		33.6416
PTID32
PTID33	40.4859		23.2237
PTID34	61.0591		40.1875
PTID35	44.1617		25.7294
PTID36	61.1395		32.8386
PTID37	62.3106		44.3803
PTID38	20.7459		15.302
PTID39	11.218		6.85043
PTID40	31.9493		24.2873
PTID41	85.5478		74.6515
PTID42	33.8797		18.0083
PTID43	88.7966		79.3671
PTID44	95.0175		92.2391
PTID45	-3.86072		-8.20043
PTID46	2.08333		-3.20859
PTID47	6.37383		1.11767
PTID48	2.65151		0.169534
PTID49	2.14161		-0.376742
PTID50	25.6702		17.5436
PTID51	-2.24359		-5.07346
PTID52	18.2255		11.7293
PTID53	2.37471		-1.65767
PTID54	21.081		11.3902
PTID55	11.9901		5.09858
PTID56		20.2114		18.7421
PTID57		80.6444		55.2972
PTID58		65.3323		41.6463
PTID59		68.5486		53.2666
PTID60		42.2204		19.995
PTID61		57.9806		37.5599
PTID62		47.0392		30.766
PTID63		58.6928		30.6945
PTID64		76.0496		54.49
PTID65		71.2423		47.2547
PTID66		78.7893		54.1915
PTID67		33.9038		19.8394
PTID68		41.8643		24.8928
PTID69		34.3633		18.9061
PTID70		51.2952		31.0309
PTID71		23.5426		17.7163
PTID72		37.3098		23.661
PTID73		46.2453		32.9995
PTID74		46.8175		22.8556
PTID75		52.1152		34.2287
PTID76		32.4032		17.2646
PTID77		63.8357		37.5205
PTID78		45.1974		25.9106
PTID79		23.1387		12.2655
PTID80		63.032		36.2593
PTID81		39.0832		25.7512
PTID82		19.8663		12.0015
PTID83		27.0156		18.5485
PTID84		30.333		16.5771
PTID85		30.9824		19.8871
PTID86		79.5037		61.1546
PTID87		61.9776		37.9485
PTID88		31.5546		18.2936
PTID89		40.4526		18.6441
PTID90		69.1783		40.5846
PTID91		64.2214		40.2112
PTID92		44.1044		28.656
PTID93		85.5214		57.699
PTID94		48.8685		30.7367
PTID95		52.321		31.2921
PTID96		39.2311		24.6312
PTID97		41.1148		29.9171
PTID98		51.1894		29.5666
PTID99		79.3879		48.5613
PTID100		66.4395		41.9596
PTID101		79.3879		54.7942
PTID102		45.5124		22.851
PTID103		74.0645		47.6507
PTID104		35.38		22.3092
PTID105		19.5705		9.43362
PTID106		44.6445		20.8341
PTID107		41.9249		24.8771
PTID108		71.3064		40.8942
PTID109		60.6018		33.4639
PTID110		37.6752		25.9242
PTID111		53.2596		26.3431
PTID112		74.7718		51.7847
PTID113		32.8983		21.9951
PTID114		53.4654		26.5434
PTID115		40.0219		23.7798
PTID116		62.5498		37.9348
PTID117		35.0199		19.3316
PTID118		74.7718		47.7509
PTID119		87.0451		62.3111
PTID120		55.6513		35.9179
PTID121		72.4058		51.4205
PTID122		51.2537		28.4693
PTID123		46.1232		30.122
PTID124		78.8993		56.3103
PTID125		47.1133		26.2156
PTID126		39.2054		26.1428
PTID127		25.3504		15.9306
PTID128		39.964		24.9499
PTID129		48.772		27.495
PTID130		40.4912		23.9483
PTID131		44.5095		21.4578
PTID132		94.4837		77.5223
PTID133		54.8991		30.122
PTID134		50.2765		29.3936
PTID135		62.852		38.4538
PTID136		55.0662		20.3151
PTID137		46.5475		24.7587
PTID138		44.6573		30.1129
PTID139		70.4063		48.0058
PTID140		67.121		37.4795
PTID141		34.6342		17.5287

## Sheet: Fig 1b
	WT (Vaccine Breakthrough)	WT (Close contact)	Delta (Vaccine Breakthrough)	Delta (Close contact)
PTID1	68.4932		35.3107
PTID2	1029.65		1124.35
PTID3
PTID4	253.421		67.659
PTID5	891.266		853.242
PTID6	357.398		277.469
PTID7	549.753		234.687
PTID8
PTID9
PTID10
PTID11	2260.4		90.5797
PTID12	395.57		71.2251
PTID13	114.09		27.4725
PTID14	744.048		59.4177
PTID15	148.5		39.9521
PTID16	345.066		50.5561
PTID17	193.874		24.5339
PTID18	585.823		99.9001
PTID19	130.259		31.506
PTID20	86.5052		17.9211
PTID21	186.081		50.9165
PTID22	166.639		25.5754
PTID23	201.735		20.0803
PTID24	50.9684		16.6583
PTID25	550.964		185.219
PTID26	1457.51		281.294
PTID27	41.0846		11.1557
PTID28	126.199		32.1337
PTID29	157.356		41.1184
PTID30	505.561		423.908
PTID31	197.316		96.432
PTID32	#N/A		#N/A
PTID33	108.108		46.3392
PTID34	158.781		77.6398
PTID35
PTID36
PTID37
PTID38
PTID39
PTID40
PTID41
PTID42
PTID43
PTID44
PTID45
PTID46
PTID47
PTID48
PTID49
PTID50
PTID51
PTID52
PTID53
PTID54
PTID55
PTID56		58.5138		20.96
PTID57		475.964		105.764
PTID58		315.259		86.881
PTID59		251.953		85.6164
PTID60		67.8887		94.162
PTID61		183.621		78.064
PTID62		64.8088		47.3485
PTID63		122.971		89.2061
PTID64		138.581		59.312
PTID65		215.378		79.7448
PTID66		311.333		161.394
PTID67		33.9098		26.9469
PTID68		58.7889		44.484
PTID69		80		57.4713
PTID70		90.009		60.8643
PTID71		70.2247		26.7953
PTID72		64.4745		47.9616
PTID73		79.4913		58.5823
PTID74		187.301		79.1766
PTID75		197.589		23.8436
PTID76		73.4754		156.25
PTID77		412.712		75.7576
PTID78		207.814		65.4879
PTID79		67.2495		51.4668
PTID80		502.26		56.1482
PTID81		118.315		56.3698
PTID82		88.6525		63.0517
PTID83		285.47		93.5454
PTID84		167.87		25.5167
PTID85		103.381		38.2409
PTID86		331.565		78.3699
PTID87		146.951		42.1941
PTID88		74.4602		32.6797
PTID89		113.999		67.6133
PTID90		744.048		96.0615
PTID91		558.971		116.131
PTID92		104.482		23.3973
PTID93		298.686		307.503
PTID94		94.0734		33.67
PTID95		150.512		110.902
PTID96		89.7666		25.4582
PTID97		78.9889		58.9275
PTID98		253.678		98.912
PTID99		523.56		321.958
PTID100		237.53		115.009
PTID101		189.934		73.8552
PTID102		121.007		58.4112
PTID103		208.986		77.1605
PTID104		48.8759		11.6009
PTID105		41.8235		64.8088
PTID106		151.263		43.6681
PTID107		68.1663		32.8299
PTID108		96.2464		81.103
PTID109		71.2758		38.0662
PTID110		82.9187		29.6472
PTID111		222.965		54.9451
PTID112		445.038		84.9618
PTID113		141.924		82.3045
PTID114		197.2		86.881
PTID115		92.3361		36.2976
PTID116		95.6938		47.2813
PTID117		93.5454		47.6644
PTID118		200.2		81.4332
PTID119		201.491		122.115
PTID120		46.9484		31.6857
PTID121		311.526		100.806
PTID122		252.334		48.9956
PTID123		82.713		38.5951
PTID124		229.938		92.7644
PTID125		139.626		59.5593
PTID126		106.975		14.4823
PTID127		115.821		18.5117
PTID128		54.0249		45.5166
PTID129		79.6178		34.9773
PTID130		78.125		39.1389
PTID131		113.675		387.597
PTID132		1396.06		442.282
PTID133		125.047		106.508
PTID134		156.323		64.6412
PTID135		128.025		78.9266
PTID136		227.946		50.7614
PTID137		161.525		81.8331
PTID138		101.389		92.3361
PTID139		518.672		181.357
PTID140		349.406		98.4252
PTID141		300.571		47.7555

## Sheet: Fig 1c
	WT (Vaccine Breakthrough)	WT (Close contact)	Delta (Vaccine Breakthrough)	Delta (Close contact)
PTID1	37.125		12.0025
PTID2	66.95		52.775
PTID3
PTID4	44.15		48.6
PTID5	52		34.5
PTID6	53.175		47.1
PTID7	59.525		40.975
PTID8
PTID9
PTID10
PTID11	45.66		30.375
PTID12	52.8775		39.625
PTID13	33.05		5.5975
PTID14	52.225		40.75
PTID15	38.4		22.525
PTID16	51.5		40.05
PTID17	45.15		17.875
PTID18	47.2		34.55
PTID19	38.45		10.6
PTID20	25.8		4.0475
PTID21	39.05		23.575
PTID22	37.625		13.95
PTID23	27.25		19.65
PTID24	26.15		1.985
PTID25	51.475		48.375
PTID26	44.925		38.2
PTID27	14.025		1.5675
PTID28	38.5		16.775
PTID29	44.5		29.85
PTID30	64.325		54.55
PTID31	50.575		10.1
PTID32
PTID33	35.75		15.1
PTID34	62.1		45.8
PTID35
PTID36
PTID37	47.5		35.975
PTID38	46.725		34.175
PTID39	16.56		5.3025
PTID40	24.25		5.11
PTID41	54.225		51.575
PTID42	34.525		19.5125
PTID43	19.575		3.6525
PTID44	60.25		46.075
PTID45	6.5175		0.42
PTID46	19.775		2.58
PTID47	9.04		2.1975
PTID48	7.6475		1.388
PTID49	13.92		1.98636
PTID50	26.9		15.5
PTID51	8.215		0.88962
PTID52	48.275		51.625
PTID53	16.3275		4.3325
PTID54	26.875		21.05
PTID55	31.3		20.325
PTID56		46.65		4.7025
PTID57		47.275		39.275
PTID58		53.15		51.825
PTID59		48.025		39.325
PTID60		44.4		31.95
PTID61		48.8		44.55
PTID62		43.95		31.775
PTID63		49.875		46.225
PTID64		34.075		23.125
PTID65		47.95		47.5
PTID66		47.875		45.95
PTID67		33.075		25.1
PTID68		43.85		42.475
PTID69		49.3		42.25
PTID70		34.775		20.5
PTID71		34.125		21.925
PTID72		34.375		13.45
PTID73		42.625		22.75
PTID74		40.5		24.175
PTID75		48.725		36.125
PTID76		28.725		19.325
PTID77		45.075		40.775
PTID78		46.525		36.875
PTID79		43.95		31.525
PTID80		44.825		29.275
PTID81		31.425		11.855
PTID82		14.9325		3.5625
PTID83		0.5725		0.74
PTID84		34.275		13.25
PTID85		32.15		11.5325
PTID86		49.475		47.75
PTID87		45.425		29.5
PTID88		43.75		11.4575
PTID89		46.225		16.9
PTID90		49.725		39.975
PTID91		49.6		29.975
PTID92		48.225		28.65
PTID93		49.475		31
PTID94		48.8		29
PTID95		50.4		32.85
PTID96		38.7		9.425
PTID97		41.125		16.425
PTID98		40.175		25.025
PTID99		45.875		35.825
PTID100		43.625		32.65
PTID101		38.15		20.375
PTID102		36.325		16.55
PTID103		43.8		25.975
PTID104		32.025		6.815
PTID105		29.625		14.5
PTID106		32.75		11.57
PTID107		37.175		16.175
PTID108		49.1		45.125
PTID109		34.15		15
PTID110		34.125		13.89
PTID111		45.075		32.75
PTID112		45.125		33.275
PTID113		43.9		38.45
PTID114		41.15		31.9
PTID115		38.375		23.725
PTID116		32.125		16.3
PTID117		32.925		16.65
PTID118		41.925		36.15
PTID119		40.675		29.175
PTID120		32.9		8.2625
PTID121		48.55		29.725
PTID122		46.425		25.975
PTID123		40.6		18
PTID124		50.525		65.875
PTID125		40.3		44.825
PTID126		32.85		28.15
PTID127		26.55		16.5225
PTID128		29.425		20.83
PTID129		23.625		22.785
PTID130		28.35		23.2975
PTID131		34.2		37.7
PTID132		47.15		56.425
PTID133		26.35		23.2
PTID134		35.875		35.975
PTID135		23.5		16.4125
PTID136		48.325		52.1
PTID137		41.175		22.5375
PTID138		45.55		38.3
PTID139		47.4		43.35
PTID140		40.825		31.4
PTID141		45.4		38.8
