# Supplementary material for: Decreased memory B cell frequencies in COVID‐19 delta variant vaccine breakthrough infection
Source: EMBO Mol Med. 2022 Jan 21;14(3):e15227. doi: 10.15252/emmm.202115227 (PMC8899913; doi:10.15252/emmm.202115227)
Supplement: Supplementary file 5 — Source Data for Figure 2 [file EMMM-14-e15227-s002.xlsx]

## Sheet: Fig 2a
	Vaccine Breakthrough	Close contact
PTID1	0.018672
PTID2	0.422222
PTID3
PTID4	0.02621
PTID5	0.007991
PTID6	0.406977
PTID7	0.148293
PTID8
PTID9
PTID10
PTID11	0.003695
PTID12
PTID13	0
PTID14	0.20362
PTID15	0
PTID16	0.061533
PTID17	0.054555
PTID18
PTID19
PTID20
PTID21
PTID22
PTID23
PTID24
PTID25
PTID26
PTID27	0
PTID28	0.014638
PTID29	1.07812
PTID30	0.015464
PTID31
PTID32
PTID33
PTID34
PTID35
PTID36
PTID37	0.109759
PTID38
PTID39	0.029269
PTID40	0
PTID41	1.15179
PTID42	0
PTID43	0
PTID44	0
PTID45
PTID46	0.042336
PTID47	0.044872
PTID48
PTID49
PTID50
PTID51
PTID52
PTID53
PTID54
PTID55
PTID56		0
PTID57		0.15625
PTID58		0
PTID59		0.790909
PTID60		0.008013
PTID61		0.028846
PTID62		0.006691
PTID63		0.421703
PTID64		0.017981
PTID65		0.009165
PTID66		0.002717
PTID67		0
PTID68		1.11124
PTID69		0
PTID70		0.011177
PTID71		0.001168
PTID72		0
PTID73		0.078717
PTID74		0.130178
PTID75		0.135714
PTID76		0.050292
PTID77		0.003327
PTID78		0.011044
PTID79		0
PTID80		0.116087
PTID81		0.091446
PTID82		0.267391
PTID83		0.15625
PTID84		0.257143
PTID85		0.171148
PTID86		0.735507
PTID87		0.015
PTID88		0.342291
PTID89		0.009375
PTID90		0.19898
PTID91		0.600728
PTID92		0.069512
PTID93		0.502359
PTID94		0.142857
PTID95		0.319149
PTID96		0.514706
PTID97		0.099855
PTID98		0.407609
PTID99		0.006614
PTID100		0.172794
PTID101		0.5211
PTID102		0.271885
PTID103		0.322507
PTID104		0.367713
PTID105		0.069364
PTID106		0.172131
PTID107		0.058383
PTID108		0.200495
PTID109		0.015844
PTID110		0.220982
PTID111		0.171875
PTID112		0.196495
PTID113		0.319767
PTID114		0.171171
PTID115		0
PTID116		0.399142
PTID117		0.235948
PTID118		0.9
PTID119		0.108333
PTID120		0.294503
PTID121		0.709786
PTID122		0.18
PTID123		0
PTID124		0.045732
PTID125		1.45238
PTID126		0.10084
PTID127		0.145833
PTID128		0.35041
PTID129		0.424138
PTID130		0.075581
PTID131		0.142857
PTID132		0.035714
PTID133		0.186393
PTID134		0.360197
PTID135		0.091463
PTID136		0.224026
PTID137		0.233844
PTID138		0.080357
PTID139		0.133265
PTID140		0.124709
PTID141		0.050373

## Sheet: Fig 2b
	Plasma	Memory B cell supernatant
PTID1	-11.9515	-6.25328
PTID2	-1.89058	-1.94965
PTID3	-15.8526
PTID4	-15.164	-11.7344
PTID5	-21.7056	-0.309089
PTID6	-24.5685	-3.46554
PTID7	-20.0445	-29.6643
PTID8	-14.3796
PTID9	-26.746
PTID10	-27.3133
PTID11	-27.551	-23.4478
PTID12	-25.0423	-20.6364
PTID13	-14.1257	-4.73545
PTID14	-24.665	-7.58427
PTID15	-23.1878	-4.55502
PTID16	-22.5731	-3.55695
PTID17	-10.5733	0.083762
PTID18	-26.4564	-25.4792
PTID19	-15.2222	-11.5203
PTID20	-15.195	-0.203883
PTID21	-31.2347	-1.32937
PTID22	-11.7621	-9.30318
PTID23	-8.39315	-12.3274
PTID24	-9.03513	2.37843
PTID25	-20.3393	-16.8318
PTID26	-23.2405	-8.46465
PTID27	-5.44747	-8.34974
PTID28	-10.0236	-0.426416
PTID29	-17.8552	-19.5221
PTID30	-25.5544	-22.3333
PTID31	-21.18	-0.924442
PTID32
PTID33	-17.2621	-10.9167
PTID34	-20.8716	3.22352
PTID35	-18.4323
PTID36	-28.3009
PTID37	-17.9304	1.18072
PTID38	-5.4439	-0.327285
PTID39	-4.36752	-0.496704
PTID40	-7.66197	-0.67671
PTID41	-10.8963	-18.3834
PTID42	-15.8714	4.35619
PTID43	-9.42955	8.87231
PTID44	-2.77838	-9.25555
PTID45	-4.3397	-0.202582
PTID46	-5.29192	3.02404
PTID47	-5.25617	1.53185
PTID48	-2.48198	5.09484
PTID49	-2.51835	-3.74896
PTID50	-8.12652	3.76832
PTID51	-2.82987	1.63414
PTID52	-6.49628	5.09396
PTID53	-4.03238	4.50055
PTID54	-9.69082	-1.26657
PTID55	-6.89151	5.19484

## Sheet: Fig 2c
	Plasma	Memory B cell supernatant
PTID56	-1.46924	11.9562
PTID57	-25.3472	2.45891
PTID58	-23.6859	-22.7808
PTID59	-15.282	-18.5264
PTID60	-22.2255	-1.92393
PTID61	-20.4207	-2.39867
PTID62	-16.2732	-3.07516
PTID63	-27.9983	-4.49102
PTID64	-21.5596	-4.93229
PTID65	-23.9876	-8.14885
PTID66	-24.5977	-3.20529
PTID67	-14.0645	-1.55314
PTID68	-16.9715	-3.45885
PTID69	-15.4573	-8.51949
PTID70	-20.2643	-4.62624
PTID71	-5.82628	-1.79558
PTID72	-13.6488	-3.60724
PTID73	-13.2459	-0.45311
PTID74	-23.962	-6.84247
PTID75	-17.8865	-3.06036
PTID76	-15.1386	-5.58442
PTID77	-26.3152	-3.3948
PTID78	-19.2868	-1.03364
PTID79	-10.8732	0.078868
PTID80	-26.7727	-11.3399
PTID81	-13.332	1.02583
PTID82	-7.86482	1.33154
PTID83	-8.46702	1.42556
PTID84	-13.7559	-0.47146
PTID85	-11.0953	-1.5224
PTID86	-18.349	-2.35456
PTID87	-24.0292	-2.64475
PTID88	-13.261	0.134643
PTID89	-21.8085	-2.55722
PTID90	-28.5938	-1.22847
PTID91	-24.0102	-4.55967
PTID92	-15.4484	-2.44177
PTID93	-27.8224	-4.86741
PTID94	-18.1318	11.6986
PTID95	-21.0288	-8.77737
PTID96	-14.5999	-4.24241
PTID97	-11.1977	-4.36946
PTID98	-21.6228	-4.35004
PTID99	-30.8267	-3.48099
PTID100	-24.4799	-3.32777
PTID101	-24.5937	-5.96309
PTID102	-22.6614	0.675788
PTID103	-26.4138	-5.9194
PTID104	-13.0707	-1.91172
PTID105	-10.1369	-2.85175
PTID106	-23.8104	-6.30708
PTID107	-17.0478	-3.69781
PTID108	-30.4122	-6.31814
PTID109	-27.1379	-0.33011
PTID110	-11.751	-2.67734
PTID111	-26.9165	-9.89039
PTID112	-22.987	-4.62584
PTID113	-10.9032	-2.74499
PTID114	-26.9219	-0.39002
PTID115	-16.242	-1.16049
PTID116	-24.615	-4.64499
PTID117	-15.6883	-3.28647
PTID118	-27.0209	-2.42699
PTID119	-24.7341	-5.84111
PTID120	-19.7334	-1.56429
PTID121	-20.9853	-2.66024
PTID122	-22.7844	-3.86408
PTID123	-16.0012	-0.43609
PTID124	-22.589	-4.82181
PTID125	-20.8977	-2.51835
PTID126	-13.0626	-2.36249
PTID127	-9.41978	-2.63879
PTID128	-15.0141	-4.95899
PTID129	-21.277	-2.18146
PTID130	-16.5429	-0.05535
PTID131	-23.0516	-1.13524
PTID132	-16.9614	-3.81683
PTID133	-24.777	-3.20906
PTID134	-20.8829	-3.0387
PTID135	-24.3982	-1.33134
PTID136	-34.7512	-4.63205
PTID137	-21.7888	-3.76655
PTID138	-14.5444	-0.69696
PTID139	-22.4005	-1.26866
PTID140	-29.6415	-3.50919
PTID141	-17.1055	0.778234
