# Supplementary material for: Decreased memory B cell frequencies in COVID‐19 delta variant vaccine breakthrough infection
Source: EMBO Mol Med. 2022 Jan 21;14(3):e15227. doi: 10.15252/emmm.202115227 (PMC8899913; doi:10.15252/emmm.202115227)
Supplement: Supplementary file 6 — Source Data for Figure 3 [file EMMM-14-e15227-s003.xlsx]

## Sheet: Fig 3a
IFNg+ of CD4+ T cells	Unstimulated		SARS-CoV-2 Peptide-stimulated		PMA stimulated
	VB	CC	VB	CC	VB	CC
PTID64		0.06		0.12		23.8
PTID75		0.024		0.079		11.4
PTID77		0.039		0.013		6.74
PTID80		0.35		0.055		39.3
PTID82		0.82		0.43		9.36
PTID83		1.24		0.93		7.92
PTID84		0.19		0.18		5.66
PTID85		0.6		0.6		22.6
PTID86		0.093		0.12		7.3
PTID87		1.47		0.45		7.34
PTID88		0.18		0.21		10.9
PTID89		0.12		0.41		24.1
PTID90		0.76		0.69		4.6
PTID91		0.16		0.19		11.2
PTID92		0.83		0.75		16.4
PTID93		0.21		0.13		5.97
PTID94		0.18		0.029		12
PTID124		0.13		0.072		17.5
PTID125		0.34		0.2		24.7
PTID126		0.42		0.78		41.4
PTID127		0.17		0.029		17.8
PTID128		0.14		0.3		33.8
PTID129		0.35		0.1		16.7
PTID130		0.28		0.14		6.85
PTID131		0.4		0		13.6
PTID132		0.36		0.45		14.4
PTID15	0.2		0.47		12
PTID17	1.29		0.83		29
PTID18	0.22		0.26		13.7
PTID22	0.24		0.15		6.04
PTID23	0.12		0.13		6.96
PTID24	0.13		0.22		0.93
PTID16	0.28		0.21		21.2
PTID4	0.064		0.27		16.2
PTID5	0.37		0.8		53.2
PTID6	0.12		0.2		9.42
PTID20	0.22		0.14		7.46
PTID27	0.35		0.83		9.62
PTID28	0.63		0.71		9.6
PTID29	0.16		0.096		27.6
PTID36	1.28		1.26		8.39

## Sheet: Fig 3b
IL2+ of CD4+ T cells	Unstimulated		SARS-CoV-2 Peptide-stimulated		PMA stimulated
	VB	CC	VB	CC	VB	CC
PTID64		0.9		1.65		32.9
PTID75		0.81		1.01		34.5
PTID77		1.12		0.71		21.9
PTID80		1.4		0.89		25
PTID82		1.36		1.32		4.66
PTID83		0.8		1.41		4.84
PTID84		0.61		0.44		3.83
PTID85		0.6		0.43		6.09
PTID86		1.52		1.55		3.41
PTID87		1.51		2.47		3.79
PTID88		0.75		1.32		9.99
PTID89		0.96		3.39		16.2
PTID90		1.18		1.24		3.86
PTID91		1.14		1.06		9.88
PTID92		1.7		1.3		20.8
PTID93		1.11		1.05		5.57
PTID94		1.22		1.32		12.5
PTID124		1.17		0.98		32.5
PTID125		0.92		0.61		28.9
PTID126		0.41		0.98		27.5
PTID127		1.08		0.35		25
PTID128		0.47		0.37		33.2
PTID129		1.22		0.96		31.8
PTID130		0.92		0.76		13
PTID131		0.86		1.32		20.1
PTID132		1.43		1.27		25
PTID15	0.94		1.27		24.5
PTID17	3.26		1.21		48.5
PTID18	1.93		2.5		29.4
PTID22	2.51		2.02		29.8
PTID23	1.79		2.33		21.3
PTID24	1.18		1.61		6.49
PTID16	1.06		0.95		51
PTID4	0.95		1.7		58.5
PTID5	2.2		3.2		37.5
PTID6	1.01		1.2		49.2
PTID20	2.29		0.87		35.5
PTID27	0.77		1.74		49.8
PTID28	1.32		1.42		35.5
PTID29	1.5		0.72		52.7
PTID36	4.05		3.91		25.5

## Sheet: Fig 3c
TNF+ of CD4+ T cells	Unstimulated		SARS-CoV-2 Peptide-stimulated		PMA stimulated
	VB	CC	VB	CC	VB	CC
PTID64		0.18		0.33		46.9
PTID75		0.15		0.24		36.9
PTID77		0.18		0.11		18.5
PTID80		0.49		0.17		56.5
PTID82		0.36		0.17		7.22
PTID83		0.13		0.2		7.5
PTID84		0.2		0.1		6.56
PTID85		0.16		0.069		18.8
PTID86		0.066		0.081		9.13
PTID87		0.4		0.17		6.74
PTID88		0.13		0.22		12.8
PTID89		0.17		0.52		29.7
PTID90		0.55		0.19		5.12
PTID91		0.29		0.37		13.5
PTID92		0.75		0.31		19.6
PTID93		0.3		0.43		8.51
PTID94		0.39		0.12		17
PTID124		0.89		0.93		44.9
PTID125		0.88		0.74		59.5
PTID126		0.5		0.49		67.5
PTID127		0.39		0.32		46.9
PTID128		0.57		0.45		59.4
PTID129		0.68		0.68		50.7
PTID130		0.33		0.53		28.7
PTID131		0.2		0.79		41
PTID132		0.09		0.45		38.1
PTID15	0.29		0.47		31.5
PTID17	0.18		0.27		41
PTID18	0.81		0.56		38.2
PTID22	0.29		0.52		26.5
PTID23	0.31		0.67		19.7
PTID24	0.11		0.14		3.36
PTID16	0.28		0.4		36.7
PTID4	0.064		0.11		55.2
PTID5	0.62		0.67		68.4
PTID6	0.34		0.3		29.7
PTID20	0.18		0.52		28.8
PTID27	0.12		0.076		44.1
PTID28	0.6		0.65		34.2
PTID29	0.38		0.16		52.7
PTID36	1.2		0.7		31.6

## Sheet: Fig 3d
Granzyme B+ of CD8+ T cells	Unstimulated		SARS-CoV-2 Peptide-stimulated		PMA stimulated
	VB	CC	VB	CC	VB	CC
PTID64		67.4		64.4		56.5
PTID75		4.29		5.14		1.72
PTID77		16.3		19.3		14.3
PTID80		27.5		17.3		23.6
PTID82		21.4		23.6		11.1
PTID83		41.9		38.5		15.4
PTID84		23.7		26.4		16.6
PTID85		72.3		73.9		59.5
PTID86		16.9		8.64		3.48
PTID87		14.5		14.6		8.99
PTID88		30.3		39.1		27
PTID89		58.9		60		53.1
PTID90		18.1		20.8		7.84
PTID91		22.7		27.8		12.1
PTID92		46.9		47.3		32.9
PTID93		16		13.2		3.46
PTID94		7.66		14.8		3.4
PTID124		39.1		30.3		20.6
PTID125		44.8		52.6		41.7
PTID126		58.3		60.1		63.1
PTID127		63.4		67.9		68.5
PTID128		53.9		65.5		54.7
PTID129		75.8		72.3		60.8
PTID130		41.1		26.6		31.3
PTID131		21.4		15.2		11.7
PTID132		17.6		9.37		7.9
PTID15	45		27.2		28.6
PTID17	41.2		37.6		31.1
PTID18	44.4		33.1		29
PTID22	39.3		41.7		29.9
PTID23	43.5		45.6		38.6
PTID24	42.4		48.5		34.7
PTID16	17.7		15.1		14.4
PTID4	64.2		64.5		76.1
PTID5	63.2		56.3		52.8
PTID6	66.5		67.2		56
PTID20	30.4		28.7		26
PTID27	81		81.3		72.2
PTID28	9.49		14.4		13.6
PTID29	38		31.3		42.1
PTID36	26.3		30.4		37.6

## Sheet: Fig 3e
	Total CD4+ IFNg+	Total CD4+ IFNg+/IL2+	Total CD4+ IFNg+/TNFa+	Total CD4+ IFNg+/IL2+/TNFa+
Close Contacts	281	57	23	19
Vaccine Breakthrough	166	82	34	24

## Sheet: Fig 3f
	CD4+ CD27-, CD45RA+ TEMRA		CD4+ CD27+, CD45RA+ Naive		CD4+ CD27+, CD45RA- Tcm		CD4+ CD27-, CD45RA- Tem		CD8+ CD27-, CD45RA+ TEMRA		CD8+ CD27+, CD45RA+ Naive		CD8+ CD27+, CD45RA- Tcm		CD8+ CD27-, CD45RA- Tem
	Close Contact	Vaccine Breakthrough	Close Contact	Vaccine Breakthrough	Close Contact	Vaccine Breakthrough	Close Contact	Vaccine Breakthrough	Close Contact	Vaccine Breakthrough	Close Contact	Vaccine Breakthrough	Close Contact	Vaccine Breakthrough	Close Contact	Vaccine Breakthrough
PTID64	0.81		49.8		30.9		18.5		19.1		21.6		9.43		49.8
PTID75	0.29		64.5		31.9		3.37		4.71		79.3		13.3		2.72
PTID77	0.89		77.9		17.4		3.79		10.2		74		5.73		10.1
PTID80	0.25		60.8		13		26		13.4		70		9.45		7.17
PTID82	3.03		61.9		27.3		7.74		21.4		63		12.6		3.08
PTID83	0.76		57		29.3		12.9		30.9		55.1		6.69		7.37
PTID84	0.75		51.8		33.4		14.1		20		45.1		20.8		14.1
PTID85	0.46		19.7		47.9		31.9		48.9		17.6		10.3		23.3
PTID86	0.37		56.4		32.9		10.3		7.96		74		11.2		6.81
PTID87	0.28		47.2		36		16.6		6.54		77.6		7.5		8.4
PTID88	0.28		50.9		36.2		12.6		32.9		39.9		15.3		11.9
PTID89	1.23		34.9		35.5		28.4		26.8		22.2		21		30
PTID90	0.73		59.2		26.3		13.8		12.8		64.6		14.1		8.54
PTID91	0.051		51.4		37.9		10.6		10.3		46.6		25.5		17.6
PTID92	0.24		42.9		36.8		20.1		34.6		27.8		18.5		19.1
PTID93	0.067		69.1		26.4		4.45		9.45		72.2		12.6		5.7
PTID94	0.16		47.5		42.9		9.48		7.45		61.9		19.5		11.1
PTID124	0.25		53.9		36.3		9.63		19.6		55.9		19.2		5.38
PTID125	0.68		40.6		41.4		17.4		28.2		35.8		19.4		16.6
PTID126	2.76		33.3		31.6		32.3		16.3		45.7		10.8		27.3
PTID127	0.64		59.4		29.1		10.9		42.6		28.6		14.5		14.3
PTID128	2.3		31		32.3		34.4		45		37.9		9.07		8.07
PTID129	0.34		46.4		40.7		12.6		44.3		30.4		12		13.4
PTID130	3.5		56.9		26.8		12.8		12.9		59.3		12.7		15.1
PTID131	0		59.5		31		9.59		6.12		69.4		17.9		6.58
PTID132	0.77		55.8		34.3		9.09		5.71		78.1		12.9		3.31
PTID15		0.17		48.6		35.5		15.7		6.18		60.2		28.1		5.49
PTID17		4.69		51.3		33.5		10.5		31		52.4		8.97		7.6
PTID18		2.07		54		23.7		20.2		23.7		60.9		9.57		5.84
PTID22		0.24		23.6		58.6		17.6		20.8		25.8		29.7		23.8
PTID23		0.22		29.2		46.7		23.9		19.2		21.1		27.7		32
PTID24		0.82		53.4		35.1		10.6		28.4		42.9		10.5		18.2
PTID16		0.79		50.3		39		9.9		5.86		71.1		13.6		9.45
PTID4		0.37		44.1		38.5		17		34		31.2		12.8		22
PTID5		4.8		14		27.2		54		37.4		16.6		32.1		13.9
PTID6		1.11		45.6		45.1		8.15		42.9		14.3		24.4		18.4
PTID20		0.17		21.9		68.7		9.18		11.1		17.9		48.2		22.9
PTID27		0		17.3		51.4		31.3		54		19.3		10.3		16.4
PTID28		0.19		60.8		26.1		12.9		5.89		60.3		12.6		21.3
PTID29		1.18		49.8		35.4		13.6		19.8		38.8		28.5		12.8
PTID36		0.81		62.4		27.2		9.55		16.1		63.9		9.16		10.8
Average	0.841846	1.17533	51.5269	41.7533	32.5192	39.4467	15.1285	17.6053	20.6977	23.7553	52.0615	39.78	13.9219	20.4133	13.3396	16.0587
