# Supplementary material for: Decreased memory B cell frequencies in COVID‐19 delta variant vaccine breakthrough infection
Source: EMBO Mol Med. 2022 Jan 21;14(3):e15227. doi: 10.15252/emmm.202115227 (PMC8899913; doi:10.15252/emmm.202115227)
Supplement: Supplementary file 7 — Source Data for Figure 4 [file EMMM-14-e15227-s006.xlsx]

## Sheet: Fig 4
	Cohort group	BDNF	EGF	Eotaxin	FGF-2	GM-CSF	GRO-alpha	HGF	IFN-alpha	IFN-gamma	IL-1 alpha	IL-1 beta	IL-10	IL-12p70	IL-13	IL-15	IL-17A	IL-18	IL-1RA	IL-2	IL-21	IL-22	IL-23	IL-27	IL-31	IL-4	IL-5	IL-6	IL-8	IL-9	IP-10	Il-7	LIF	MCP-1	MIP-1 alpha	MIP-1 beta	PDGF-BB	PIGF-1	RANTES	SCF	SDF-1 alpha	TNF-alpha	TNF-beta	VEGF-A	VEGF-D	bNGF
PTID1	Vaccine Breakthrough	22.7835	0.053897	16.4573	0.15	0.0905398	0.0285937	3.10913	0.02	0.312221	0.01	0.0237893	0.01	0.02	0.0887994	0.18782	0.02	29.9122	53.2869	1.34387	0.18	0.126871	0.32	0.1	0.53	0.21	0.017415	0.06	0.03	0.71	16.9366	0.0160297	3.60425	8.88673	0.04	11.1258	26.8333	18.7624	47.5753	3.68101	620.221	0.117125	0.54	83.7987	0.0574522	0.01
PTID2	Vaccine Breakthrough	66.5969	0.053897	13.6915	0.15	0.0905398	0.0285937	144.651	0.02	0.312221	0.01	4.49493	0.01	0.736043	0.0887994	0.18782	0.02	77.6553	62.8232	1.34387	0.18	0.126871	0.32	0.1	0.53	0.21	1.72292	0.06	0.03	0.71	15.6081	0.0160297	6.04703	23.6255	0.04	16.3914	154.32	104.846	63.4258	0.729699	1604.11	0.117125	0.54	95.565	14.79	0.01
PTID3	Vaccine Breakthrough
PTID4	Vaccine Breakthrough
PTID5	Vaccine Breakthrough	41.6118	0.053897	39.9495	0.15	9.31	0.0285937	213.353	0.02	205.803	0.3	0.0237893	0.01	0.02	5.88	0.18782	12.23	65.4262	0.230059	48.2789	0.18	0.126871	0.32	34.68	0.53	0.21	0.017415	0.06	0.03	0.71	39.5739	0.0160297	29.745	34.8577	19.71	16.9225	40.7762	0.02	108.198	9.74169	964.555	0.117125	0.54	85.5642	6.94	0.01
PTID6	Vaccine Breakthrough	42.7632	0.053897	19.3126	0.15	0.0905398	0.0285937	181.298	0.02	0.312221	0.17	0.0237893	0.01	0.637278	0.0887994	0.18782	0.02	76.4544	182.929	18.9367	0.18	0.126871	0.32	0.1	0.53	0.21	0.017415	0.06	0.03	0.71	6.42355	0.0160297	0.0568582	107.164	0.04	19.7851	218.63	91.4529	61.6347	12.2623	1336.22	0.117125	0.54	119.289	0.0574522	0.01
PTID7	Vaccine Breakthrough
PTID8	Vaccine Breakthrough	13.4131	0.053897	16.0474	0.15	0.0905398	0.0285938	72.8829	0.02	25.6556	1.12	0.0237893	0.01	0.821076	0.0887994	0.18782	0.02	43.9278	539.311	1.34387	0.18	16.307	0.32	0.1	0.53	0.21	0.017415	0.06	0.03	0.71	7.38559	0.0160297	0.0568582	24.1339	0.04	24.2165	49.8022	22.0789	48.8595	8.1863	551.853	0.117125	0.54	147.375	0.0574522	0.01
PTID9	Vaccine Breakthrough	92.8569	0.053897	19.9665	0.15	0.0905398	0.0285937	53.9579	0.02	68.1312	0.01	0.0237893	0.01	0.02	0.0887994	0.18782	0.02	60.3721	0.230059	1.34387	0.18	0.126871	0.32	0.1	0.53	0.21	0.017415	0.06	0.03	0.71	7.64244	0.0160297	1.74475	32.2508	0.04	9.93434	7.52772	0.02	97.5556	5.80379	846.459	0.117125	0.54	46.1465	0.0574522	0.01
PTID10	Vaccine Breakthrough	41.0465	0.053897	22.8177	0.15	0.0905398	0.0285937	41.581	0.02	54.0018	5.92	0.0237893	0.01	0.02	0.0887994	0.18782	0.02	59.0477	53.2869	1.34387	41.4	625.045	0.32	0.1	0.53	0.21	0.017415	0.06	0.03	0.71	7.25902	0.0160297	2.14899	63.2149	0.04	43.9184	64.9082	152.402	41.6253	8.29574	1000.46	0.117125	0.54	283.669	0.0574522	0.01
PTID11	Vaccine Breakthrough	55.309	0.053897	19.9055	0.15	0.0905398	0.0285937	116.452	0.02	0.312221	0.01	0.0237893	0.01	0.02	0.0887994	0.18782	0.02	41.7502	298.516	1.34387	0.18	0.126871	0.32	0.1	0.53	0.21	0.017415	0.06	0.03	0.71	7.82648	0.0160297	0.0568582	31.9239	0.04	16.8361	2.61195	0.02	37.8981	5.6192	783.863	0.117125	0.54	91.4721	0.0574522	0.01
PTID12	Vaccine Breakthrough	31.9953	0.053897	14.4965	0.15	0.0905398	0.0285937	141.02	0.02	0.312221	3.16	0.0237893	0.01	0.9953	0.0887994	0.18782	0.02	37.8304	126.266	4.3854	5.65	104.497	0.32	0.1	0.53	0.21	0.017415	0.06	0.03	0.71	11.4549	0.0160297	0.0568582	40.5233	14.76	41.8515	49.8157	0.02	84.8954	14.5245	2054.87	0.117125	0.54	203.549	0.0574522	0.01
PTID13	Vaccine Breakthrough	48.6395	0.053897	31.1763	0.15	0.0905398	0.0285937	112.927	47.8403	24.5	0.88	19.7384	0.01	2.43973	0.0887994	11.44	4.02	25.4336	611.674	1.34387	0.18	3.47129	0.32	6.33	0.53	0.21	0.017415	0.06	0.03	0.71	50.8276	0.0160297	10.3999	143.734	0.04	41.4946	45.1264	0.02	79.0205	5.74195	2002.87	0.117125	0.54	156.378	7.7	0.01
PTID14	Vaccine Breakthrough	22.4524	0.053897	13.5073	0.15	0.0905398	0.0285937	64.2729	0.02	30.5008	12.06	0.0237893	0.01	0.893902	0.0887994	0.18782	0.02	55.4779	0.230059	1.89	192.73	1287.35	0.32	0.1	0.53	0.21	0.017415	0.06	0.03	0.71	6.77448	0.632174	0.0568582	35.707	1.84	89.0587	83.807	59.6517	39.7824	6.2665	1367.28	0.117125	0.54	547.662	0.0574522	0.01
PTID15	Vaccine Breakthrough	8.76015	0.053897	13.7279	0.15	23.03	0.0285937	21.8065	0.02	106.172	4.2	0.0237893	0.01	0.02	0.0887994	11.53	13.59	52.2098	300.992	97.672	26.76	236.004	0.32	0.1	0.53	0.21	0.017415	0.06	0.03	0.71	24.3136	0.0160297	67.4469	75.0317	53.4	35.2943	6.36582	21.8862	57.6567	8.84951	1205.65	0.117125	0.54	134.206	0.0574522	0.48
PTID16	Vaccine Breakthrough	53.261	0.053897	4.89789	0.15	0.0905398	0.0285937	23.9826	0.02	29.0032	1.86	0.48	0.01	0.821076	5.58	0.18782	0.02	54.3029	31.956	1.34387	2.51	5.84383	0.32	0.1	0.53	0.21	3.22	0.06	0.03	0.71	17.0027	0.0478261	13.474	9.23722	24.6	24.1853	51.5661	21.19	69.0017	6.66765	1053.94	0.117125	0.54	139.833	6.18	0.01
PTID17	Vaccine Breakthrough	13.5127	0.053897	8.76242	0.15	0.0905398	0.0285937	111.968	0.02	0.312221	0.01	0.0237893	0.01	0.933572	0.0887994	0.18782	0.02	66.3819	0.230059	1.34387	0.18	0.126871	0.32	0.1	0.53	0.21	0.017415	0.06	0.03	0.71	4.08168	0.0160297	2.66824	71.7303	0.04	9.58938	49.8157	0.02	34.0514	0.242888	1177.47	0.117125	0.54	87.729	79.76	0.01
PTID18	Vaccine Breakthrough	29.9599	0.053897	8.01387	0.15	0.0905398	0.0285937	37.3668	0.02	0.312221	0.01	0.0237893	0.01	0.933572	2.54	6.91	10.51	78.4688	151.27	91.9358	0.18	0.126871	0.32	0.1	0.53	0.21	33.4233	0.06	0.03	0.71	7.19197	0.0160297	38.7087	44.392	21.18	12.8083	110.553	0.535115	106.27	22.065	1516.65	0.117125	0.54	54.1405	0.0574522	0.01
PTID19	Vaccine Breakthrough	104.75	0.053897	19.8324	0.15	0.0905398	0.0285937	167.666	0.02	96.3901	0.01	47.0029	0.01	0.02	0.0887994	0.18782	5.08	81.4804	0.230059	30.0271	0.18	0.126871	0.32	0.1	0.53	0.21	8.01	0.06	0.03	0.71	7.39705	0.0160297	15.7314	65.9035	0.04	14.0272	56.5961	8.59608	72.9696	4.35784	865.228	0.117125	0.54	79.6563	0.0574522	0.01
PTID20	Vaccine Breakthrough	88.4898	0.053897	14.9347	0.15	0.0905398	0.0285937	101.423	0.02	56.1363	0.01	0.0237893	0.01	1.14151	0.0887994	3.93	1.95	75.7409	973.338	1.34387	0.18	0.126871	0.32	0.1	0.53	0.21	0.017415	0.06	0.03	0.71	13.1751	1.4113	142.795	21.0721	53.72	20.3678	61.9538	16.9076	102.217	3.05729	793.222	0.117125	0.54	150.687	0.0574522	0.01
PTID21	Vaccine Breakthrough	127.002	0.053897	9.14375	0.15	0.0905398	0.0285937	119.508	0.02	0.312221	0.01	3.08306	0.01	0.661969	0.0887994	0.18782	0.02	79.2824	683.161	6.81062	0.18	0.126871	0.32	0.1	0.53	0.21	0.017415	0.06	0.03	0.71	23.9876	0.0160297	3.79451	27.673	0.04	17.5712	77.2815	40.0702	69.1096	14.3471	2126.57	0.117125	0.54	66.6307	13.79	0.01
PTID22	Vaccine Breakthrough	39.6333	0.053897	17.6026	0.15	0.0905398	0.0285937	1.95071	0.02	13.7872	3.43	0.0237893	0.01	0.02	0.0887994	0.18782	0.02	69.9397	21.1901	1.34387	0.31	5.40671	0.32	0.1	0.53	0.21	0.017415	0.06	0.03	0.71	12.2435	0.0160297	3.33475	28.5079	0.04	33.2016	46.1389	23.6468	62.1698	5.46538	1197.61	0.117125	0.54	198.796	0.0574522	0.01
PTID23	Vaccine Breakthrough	67.155	0.053897	65.2138	0.15	0.0905398	0.0285937	0.867953	0.02	0.312221	0.01	0.0237893	0.01	0.600242	0.0887994	0.18782	0.02	110.507	180.542	1.34387	0.18	0.126871	0.32	0.1	0.53	0.21	0.017415	0.06	0.03	0.71	20.8956	0.0160297	0.0568582	123.039	1.23	11.7742	86.2135	0.02	50.673	10.3106	2059.95	0.117125	0.54	64.5301	89.41	0.01
PTID24	Vaccine Breakthrough	432.799	0.053897	18.8572	0.15	39.85	51.19	26.7094	1.06021	67.5005	0.08	1.61	0.12	4.81189	9.88	0.18782	1.53	52.4113	334.59	3.72	0.18	0.126871	0.32	0.1	0.53	22.25	0.017415	0.06	0.03	0.71	35.9313	3.91565	18.4479	18.621	5.63	24.2727	97.1345	189.419	74.0423	11.3955	678.857	23.96	0.54	310.594	0.0574522	0.01
PTID25	Vaccine Breakthrough	83.2411	0.053897	16.1207	0.15	0.0905398	0.0285937	67.0636	0.02	6.02	0.01	3.08306	0.01	0.797771	0.0887994	0.18782	0.09	101.713	259.161	27.425	0.18	0.126871	0.32	0.1	0.53	0.21	0.017415	0.06	0.03	0.71	17.2181	0.0160297	1.99857	34.4021	0.04	11.7378	123.728	18.5641	92.5853	3.61285	830.955	0.117125	0.54	66.2085	0.0574522	0.01
PTID26	Vaccine Breakthrough	42.1664	0.053897	29.0513	0.15	0.0905398	0.0285937	23.3877	0.02	32.7912	0.07	0.0237893	0.01	0.719121	0.0887994	0.18782	0.02	30.9733	617.76	1.34387	0.18	0.126871	0.32	0.1	0.53	0.21	0.017415	0.06	0.03	0.71	22.6636	1.04957	0.0568582	33.4701	1.53	40.0606	53.2321	0.02	74.5042	8.53014	874.643	0.117125	0.54	104.5	0.0574522	0.01
PTID27	Vaccine Breakthrough	84.1932	0.053897	26.5156	0.15	0.0905398	0.0285937	202.939	0.02	0.312221	0.01	4.08812	0.01	1.31628	5.23	7.67	3.51	92.1054	400.201	82.3562	0.18	0.126871	0.32	0.1	0.53	0.21	0.017415	0.06	0.03	0.71	16.4314	0.66	29.0898	69.1202	32.82	11.0896	309.736	59.2582	31.0423	14.1696	1046.5	0.117125	0.54	53.8625	0.0574522	0.01
PTID28	Vaccine Breakthrough	74.5504	0.053897	16.7131	0.15	0.0905398	0.0285937	83.3249	0.02	0.312221	0.01	14.6065	0.01	0.02	0.0887994	0.18782	0.12	55.8855	102.08	1.34387	0.18	0.126871	0.32	0.1	0.53	0.21	10.37	0.06	0.03	0.71	13.9766	0.0160297	10.2338	22.7711	0.04	6.19331	48.1946	4.39323	77.5725	6.01914	667.134	0.117125	0.54	53.9319	0.0574522	0.01
PTID29	Vaccine Breakthrough	76.0288	0.053897	16.8715	0.15	0.0905398	0.0285937	19.4084	0.02	0.312221	0.01	0.0237893	0.01	0.02	0.0887994	0.18782	0.02	59.0477	0.230059	1.34387	9.09	0.126871	0.32	0.1	0.53	0.21	0.017415	0.06	0.03	0.71	9.4982	0.0160297	1.47526	24.2503	0.04	8.7861	13.4267	14.1052	87.3171	14.1718	1074.75	0.117125	0.54	38.0081	0.0574522	0.01
PTID30	Vaccine Breakthrough	84.7989	2.36	21.2849	0.15	0.0905398	0.0285937	72.3706	0.02	24.5984	0.01	0.0237893	0.01	0.675426	0.0887994	0.18782	0.02	42.0362	215.399	1.34387	0.18	0.126871	0.32	0.1	0.53	0.21	0.017415	0.06	0.03	0.71	18.5305	0.938261	3.60773	47.1293	0.04	9.27693	74.9873	50.8443	54.5226	12.8568	884.703	0.117125	0.54	89.1415	0.0574522	0.01
PTID31	Vaccine Breakthrough	94.0092	0.053897	13.5085	0.15	0.0905398	0.0285937	136.653	0.02	49.2919	4.1	0.0237893	0.01	0.02	0.0887994	0.18782	0.02	54.3179	350.223	1.34387	0.18	5.1407	0.32	0.1	0.53	0.21	0.017415	0.06	0.03	0.71	16.0317	0.0160297	4.11628	85.9823	0.04	32.967	60.7968	173.87	54.2439	9.24945	540.24	0.117125	0.54	139.442	0.0574522	0.01
PTID32	Vaccine Breakthrough	78.087	0.053897	30.3713	0.15	25.97	0.0285937	175.251	0.02	0.312221	0.08	0.0237893	0.01	0.871844	0.7	0.18782	0.02	48.484	213.316	139.106	0.18	0.126871	0.32	0.1	0.53	0.21	0.017415	0.06	0.03	0.71	28.4335	0.0160297	0.0568582	94.4062	0.04	7.58666	108.32	0.02	96.5735	0.286137	1413.07	0.117125	0.54	109.785	19.03	0.01
PTID33	Vaccine Breakthrough	127.187	0.053897	7.39179	0.15	0.0905398	0.0285937	83.5485	0.02	44.5821	0.66	23.6324	0.01	0.02	1.11	0.18782	0.02	53.7774	162.098	16.6219	0.18	0.126871	0.32	0.1	0.53	0.21	0.017415	0.06	0.03	0.71	15.4949	Inf	3.06526	13.602	0.04	14.7187	83.4988	23.0221	54.3112	2.54272	919.571	0.117125	0.54	54.8448	0.0574522	0.01
PTID34	Vaccine Breakthrough	96.8651	0.053897	18.55	0.15	0.0905398	0.0285937	61.0173	0.02	0.312221	0.63	1.79083	0.01	0.637278	0.0887994	0.18782	0.98	138.671	457.727	13.2374	4.56	0.126871	0.32	0.1	0.53	0.21	0.017415	0.06	0.03	0.71	15.6447	0.0160297	23.8542	9.36637	25.76	24.6936	130.427	117.337	75.5099	4.14513	1812.84	0.117125	0.54	75.486	0.0574522	0.01
PTID35	Vaccine Breakthrough	686.362	8.82	21.3748	0.15	0.0905398	0.0285937	169.262	0.02	29.0032	0.01	0.0237893	0.01	0.893902	0.0887994	0.18782	0.02	41.1191	815.666	1.34387	0.18	0.126871	0.32	0.1	0.53	0.21	0.017415	0.06	0.03	0.71	9.79791	2.38522	2.87387	34.1443	0.04	15.7705	42.9424	146.352	99.6469	6.43842	757.293	0.117125	0.54	364.494	0.0574522	7.40462
PTID36	Vaccine Breakthrough
PTID37	Vaccine Breakthrough
PTID38	Vaccine Breakthrough
PTID39	Vaccine Breakthrough
PTID40	Vaccine Breakthrough
PTID41	Vaccine Breakthrough
PTID42	Vaccine Breakthrough
PTID43	Vaccine Breakthrough
PTID44	Vaccine Breakthrough
PTID45	Vaccine Breakthrough
PTID46	Vaccine Breakthrough
PTID47	Vaccine Breakthrough
PTID48	Vaccine Breakthrough
PTID49	Vaccine Breakthrough
PTID50	Vaccine Breakthrough
PTID51	Vaccine Breakthrough
PTID52	Vaccine Breakthrough
PTID53	Vaccine Breakthrough
PTID54	Vaccine Breakthrough
PTID55	Vaccine Breakthrough
PTID56	Close Contact	118.795	0.053897	65.3127	0.15	0.0905398	0.0285937	700.318	0.02	0.312221	0.7	0.0237893	0.01	1.10641	0.0887994	13.02	6.17	38.6827	1291.43	59.4379	2.47	17.4355	0.32	0.1	0.53	0.21	0.017415	0.06	0.03	0.71	27.537	0.0160297	28.6027	50.735	37.86	30.5197	21.0101	41.358	108.658	15.0124	2119.71	0.117125	0.54	133.53	19.75	0.01
PTID57	Close Contact	34.5675	0.053897	18.1753	0.15	7.96	0.0285937	100.945	0.02	68.1312	0.51	15.3318	0.01	0.02	5.74	3.72	1.5	57.9936	144.029	95.0941	0.18	0.126871	0.32	38.48	0.53	0.21	0.017415	0.06	0.03	0.71	9.22214	Inf	6.11052	33.5992	0.04	12.7741	162.956	6.77863	41.2885	4.91161	762.466	0.117125	0.54	108.257	0.0574522	0.01
PTID58	Close Contact	146.634	0.053897	30.2442	0.15	0.0905398	0.0285937	199.565	0.02	16.84	0.01	0.0237893	0.01	1.18048	0.0887994	0.18782	0.02	375.102	455.622	1.34387	0.18	0.126871	0.32	0.1	0.53	0.21	0.017415	0.06	0.03	0.71	40.6368	0.0160297	0.0568582	101.049	2.35	36.4259	86.2135	21.526	86.9015	15.8552	1585.25	0.117125	0.54	129.256	0.0574522	0.01
PTID59	Close Contact	46.6086	0.053897	9.29249	0.15	0.0905398	0.0285937	4.28369	0.02	25.3032	2.01	0.0237893	0.01	1.2289	0.0887994	0.18782	0.02	36.3901	116.191	1.34387	0.18	140.615	0.32	0.1	0.53	0.21	0.017415	0.06	0.03	0.71	6.2116	0.214783	4.9939	19.6681	6.38	24.36	91.7447	30.8054	75.7693	2.39826	1037.04	0.117125	0.54	106.233	0.0574522	0.01
PTID60	Close Contact	115.775	0.053897	18.8607	0.15	0.0905398	0.0285937	23.2465	0.02	0.312221	0.01	5.28463	0.01	1.00765	2.12	6.91	3.95	34.5375	0.230059	67.3199	0.18	0.126871	0.32	0.1	0.53	0.21	0.017415	0.06	0.03	0.71	8.61905	0.0160297	35.1777	30.991	27.67	13.6604	254.581	54.7509	98.0303	16.3431	1251.09	0.117125	0.54	84.3516	0.0574522	0.01
PTID61	Close Contact	9.65598	0.053897	15.3842	0.15	0.0905398	0.0285937	25.5526	0.02	19.4889	0.93	0.0237893	0.01	0.777381	0.0887994	0.18782	0.02	23.6362	0.230059	1.34387	0.18	0.126871	0.32	0.1	0.53	0.21	0.017415	0.06	0.03	0.71	5.63265	0.0160297	0.0568582	34.9455	0.04	9.06485	26.1851	0.02	70.789	2.16903	784.009	0.117125	0.54	48.6177	0.0574522	0.01
PTID62	Close Contact	31.2845	0.053897	10.8035	0.15	0.0905398	0.0285937	150.229	0.02	0.312221	3.23	0.0237893	0.01	0.02	0.0887994	0.18782	0.02	36.588	175.729	1.34387	5.14	14.2516	0.32	0.1	0.53	0.21	0.017415	0.06	0.03	0.71	9.88163	0.0160297	0.0568582	21.4799	0.04	30.9545	37.648	102.365	83.1184	4.45014	1157.36	0.117125	0.54	131.553	0.0574522	0.01
PTID63	Close Contact	150.245	0.053897	21.7136	0.15	6.4	0.0285937	92.0597	0.02	0.312221	0.01	4.90175	0.01	1.58789	5.88	6.91	1.42	38.2565	429.574	100.182	0.18	0.126871	0.32	0.1	0.53	0.21	0.017415	0.06	0.03	0.71	8.21654	0.0160297	6.47319	33.2364	0.04	17.0177	290.755	59.7733	54.3747	4.49998	1719.07	0.117125	0.54	99.6631	5.12	0.01
PTID64	Close Contact	29.9004	0.053897	8.25846	0.15	0.0905398	0.0285937	104.563	0.02	56.1363	1.37	0.0237893	0.01	1.21433	0.0887994	0.18782	0.02	34.7278	342.634	1.34387	0.18	45.0971	0.32	0.1	0.53	0.21	0.017415	0.06	0.03	0.71	8.73649	0.0160297	0.0568582	29.2184	37.04	22.7693	60.1898	0.02	106.816	5.32093	862.961	0.117125	0.54	153.647	0.0574522	0.01
PTID65	Close Contact	20.979	0.053897	19.2598	0.15	0.0905398	0.0285937	88.5074	0.02	0.312221	0.01	0.0237893	0.01	0.02	0.0887994	0.18782	0.02	50.6152	431.119	1.34387	0.18	0.126871	0.32	0.1	0.53	0.21	0.017415	0.06	0.03	0.71	7.28969	0.0160297	9.02104	34.8904	7.83	8.63177	37.648	0.02	48.0469	11.5876	904.132	0.117125	0.54	47.1886	0.0574522	0.01
PTID66	Close Contact	56.9781	0.053897	13.3525	0.15	0.0905398	0.0285937	49.6068	0.02	0.312221	0.65	2.03013	0.01	1.18048	3.61	3.05	1.16	44.4162	189.209	64.6521	1.73	0.126871	0.32	0.1	0.53	0.21	0.017415	0.06	0.03	0.71	6.02104	0.0160297	0.324396	13.8858	1.83	20.3458	297.008	61.3187	86.0417	10.9316	1522.53	0.117125	0.54	160.621	0.0574522	0.01
PTID67	Close Contact	15.0265	0.053897	13.3162	0.15	0.0905398	0.0285937	55.7124	0.02	37.4603	0.9	0.0237893	0.01	1.30172	0.0887994	0.18782	0.02	47.2237	435.037	1.34387	0.18	0.126871	0.32	0.1	0.53	0.21	0.017415	0.06	0.03	0.71	10.795	0.0160297	15.1863	23.4121	0.04	14.5728	35.3967	0.02	73.0784	6.29516	667.802	0.117125	0.54	98.0391	0.0574522	0.01
PTID68	Close Contact	37.4449	0.053897	10.1889	0.15	0.0905398	0.0285937	0.857953	0.02	0.312221	0.01	3.08306	0.01	1.00765	0.0887994	5.79	0.21	72.8128	85.98	33.8518	0.18	0.126871	0.32	0.1	0.53	0.21	0.017415	0.06	0.03	0.71	8.69223	0.0160297	13.2003	23.6541	0.04	13.7551	81.7475	0.02	74.6979	6.98392	1086.42	0.117125	0.54	86.3183	0.0574522	0.01
PTID69	Close Contact	17.5902	0.053897	12.2822	0.15	0.0905398	0.0285937	100.266	0.02	29.796	0.01	0.0237893	0.01	0.733686	0.0887994	0.18782	0.02	35.9315	763.123	1.34387	0.18	0.126871	0.32	0.1	0.53	0.21	0.017415	0.06	0.03	0.71	7.96455	0.409565	0.0568582	37.7614	0.04	7.55529	22.0692	0.02	44.4414	6.86823	640.57	0.117125	0.54	43.8729	0.0574522	0.01
PTID70	Close Contact	70.8975	0.053897	13.9316	0.15	0.0905398	0.0285937	134.126	0.02	0.312221	0.01	1.79083	0.01	1.14345	0.0887994	0.18782	1.5	68.3964	202.955	79.931	0.18	0.126871	0.32	0.1	0.53	0.21	0.017415	0.06	0.03	0.71	7.0639	0.0160297	15.0267	14.2005	4.44	20.5498	241.853	18.3066	44.8936	6.14116	1072.08	0.117125	0.54	69.4417	0.0574522	0.01
PTID71	Close Contact	64.8418	0.053897	22.5212	0.15	0.0905398	0.0285937	198.364	0.02	40.6317	0.57	0.0237893	0.01	0.995857	0.0887994	0.18782	2.43	59.0032	513.448	1.34387	0.18	6.30448	0.32	0.1	0.53	0.21	0.017415	0.06	0.03	0.71	16.8901	0.0160297	119.801	58.3693	58.43	19.4695	24.5191	0.02	79.7456	14.9486	1114.74	0.117125	0.54	123.428	0.0574522	0.01
PTID72	Close Contact	12.4997	0.053897	22.3547	0.15	0.0905398	0.0285937	69.4035	0.02	0.312221	0.12	0.0237893	0.01	0.02	0.0887994	0.18782	0.02	51.426	66.8592	1.34387	0.18	0.126871	0.32	0.1	0.53	0.21	0.017415	0.06	0.03	0.71	15.771	0.0160297	4.60137	9.58136	13.36	12.2185	11.1028	0.02	68.9505	5.40385	1255.88	0.117125	0.54	58.3327	0.0574522	0.01
PTID73	Close Contact	52.382	0.053897	16.6857	0.15	0.0905398	0.0285937	13.1817	0.02	0.312221	1.92	1.57546	0.01	0.68666	0.0887994	0.18782	0.02	73.2389	458.776	15.1776	0.18	0.126871	0.32	0.1	0.53	0.21	0.017415	0.06	0.03	0.71	6.60651	0.0160297	5.59044	12.6487	0.04	17.5202	81.7475	55.2661	57.0972	0.242888	1582.05	0.117125	0.54	56.0352	0.0574522	0.01
PTID74	Close Contact	15.1149	0.053897	8.47201	0.15	0.0905398	0.0285937	73.3952	0.02	18.7842	0.01	0.0237893	0.01	0.850207	0.0887994	0.18782	0.02	43.9278	332.209	1.34387	0.18	0.126871	0.32	0.1	0.53	0.21	0.017415	0.06	0.03	0.71	6.40459	0.0160297	37.4465	29.8213	0.39	1.42671	92.6266	10.0394	56.3099	11.9686	778.058	0.117125	0.54	29.5699	24.53	0.01
PTID75	Close Contact	44.2405	0.053897	7.92913	0.15	0.0905398	0.0285937	0.857953	6.02097	0.312221	0.01	18.4701	0.01	1.30394	0.0887994	8.94	0.02	41.9369	486.337	1.34387	0.18	0.126871	0.32	0.1	0.53	0.21	0.017415	0.06	0.03	0.71	6.93583	0.0160297	0.0568582	27.1438	0.04	15.5393	77.2815	63.3791	82.149	18.2504	1436.35	0.117125	0.54	85.6182	0.0574522	0.01
PTID76	Close Contact	47.2054	0.053897	20.9814	0.15	0.0905398	0.0285937	96.6142	0.02	47.8554	0.45	0.75	0.01	6.66165	0.0887994	1.28	0.64	63.0156	256.802	1.34387	0.18	30.1263	0.32	0.1	0.53	0.21	0.017415	0.06	0.03	0.71	8.84906	2.35739	83.8424	10.5778	29.82	16.6251	98.0165	80.7409	82.2157	12.5703	1119.94	0.117125	0.54	112.376	0.0574522	0.01
PTID77	Close Contact	142.493	0.79	15.982	0.15	56.43	0.23	2.23523	8.29606	267.393	0.04	45.7941	0.01	0.02	11.01	33.89	31.73	75.0209	90.4587	204.398	0.18	0.126871	0.32	87.19	0.53	5.82	21.94	22.45	0.03	0.71	19.4672	0.0160297	89.7609	30.2486	65.23	18.8733	85.5544	41.3669	80.5812	13.0028	1060.12	7.33	0.54	108.989	0.0574522	0.44
PTID78	Close Contact	58.2256	0.053897	4.00281	0.15	0.0905398	0.0285937	66.2709	0.02	0.312221	0.01	4.71031	0.01	0.834807	0.0887994	0.18782	0.02	84.0862	590.335	11.176	0.18	0.126871	0.32	0.1	0.53	0.21	0.674967	0.06	0.03	0.71	9.46066	0.0160297	12.1349	33.6369	0.04	9.90982	81.7475	76.5145	57.5509	10.3106	1102.82	0.117125	0.54	103.689	0.0574522	0.01
PTID79	Close Contact	15.0928	0.053897	11.1695	0.15	0.0905398	0.0285937	70.9989	0.02	26.3603	0.01	0.0237893	0.01	0.675426	0.0887994	0.18782	0.02	34.2692	111.704	1.34387	0.18	0.126871	0.32	0.1	0.53	0.21	0.017415	0.06	0.03	0.71	6.37242	0.0160297	0.0568582	27.4337	0.04	13.9553	27.851	0.02	74.5845	8.1863	943.497	0.117125	0.54	46.241	0.0574522	0.01
PTID80	Close Contact	106.467	0.053897	12.6922	0.15	0.0905398	0.0285937	39.3048	0.02	35.1625	0.55	13.8812	0.01	0.02	0.0887994	0.18782	0.02	47.48	365.185	1.34387	0.18	23.8612	0.32	0.1	0.53	0.21	0.017415	0.06	0.03	0.71	9.13012	0.0160297	4.73611	32.3161	9.29	18.7498	52.3953	20.9774	93.4467	3.68101	795.937	0.117125	0.54	101.471	0.0574522	0.01
PTID81	Close Contact	63.6796	0.053897	17.6635	0.15	0.0905398	0.0285937	119.195	0.02	0.312221	3.17	9.44882	0.01	0.02	0.0887994	132.21	25.55	52.9936	593.221	81.5857	0.18	0.126871	0.32	0.1	0.53	0.21	0.017415	39.59	0.03	0.71	12.0595	0.0160297	11.7699	46.176	13.86	28.8123	39.7037	163.079	79.1217	9.24945	1035.84	0.117125	0.54	140.492	0.0574522	0.01
PTID82	Close Contact	157.212	0.053897	14.0569	0.15	0.0905398	0.61	56.3966	0.02	44.5821	0.01	10.2547	0.01	0.02	0.0887994	0.18782	1.19	56.9396	166.023	30.0271	0.18	0.126871	0.32	0.1	0.53	0.21	3.78	0.06	0.03	0.71	8.07187	Inf	7.70053	19.4287	5.01	12.0456	147.046	27.1113	70.4773	6.81903	931.733	0.117125	0.54	76.4957	0.0574522	0.01
PTID83	Close Contact	19.9108	0.053897	7.56162	0.15	0.0905398	0.0285937	102.911	0.02	17.3747	0.29	0.0237893	0.01	0.966727	0.0887994	0.18782	0.02	17.2449	198.397	1.34387	0.18	0.126871	0.32	0.1	0.53	0.21	0.017415	0.06	0.03	0.71	18.3536	0.0160297	0.0568582	31.2491	30.57	17.5795	100.662	17.958	102.96	7.52726	1042.37	0.117125	0.54	116.435	0.0574522	0.01
PTID84	Close Contact	28.7407	0.053897	14.5564	0.15	24.46	0.0285937	127.406	0.02	203.267	0.29	173.849	0.01	0.02	0.0887994	0.18782	21.29	385.511	15.0756	44.876	1.48	0.126871	0.32	0.1	0.53	0.21	73.98	0.06	0.03	0.71	7.64244	Inf	89.9765	28.0585	0.04	25.7442	79.3874	0.190386	42.748	35.0304	901.643	0.117125	0.54	78.5626	0.0574522	0.01
PTID85	Close Contact	56.7811	0.053897	18.663	0.15	0.0905398	0.0285937	69.4784	0.02	0.312221	0.01	0.0237893	0.01	0.773079	0.0887994	0.18782	0.02	62.3142	282.558	4.3854	0.18	0.126871	0.32	0.1	0.53	0.21	0.017415	0.06	0.03	0.71	9.53384	0.0160297	5.16429	29.1532	0.04	16.7045	117.252	32.601	51.5805	7.60491	1639.75	0.117125	0.54	63.8196	0.0574522	0.01
PTID86	Close Contact	48.4651	0.053897	8.23598	0.15	0.0905398	0.0285937	50.2093	0.02	22.3961	0.01	1.67	0.01	2.80192	0.0887994	0.18782	0.02	51.0069	162.309	1.34387	0.18	0.126871	0.32	0.1	0.53	0.21	0.017415	0.06	0.03	0.71	13.3199	0.0160297	34.9188	17.0822	5.67	6.73814	41.2765	7.29215	69.7447	11.6534	936.072	0.117125	0.54	64.2249	0.0574522	0.01
PTID87	Close Contact	23.8489	0.053897	21.7576	0.15	0.0905398	5.92	8.98255	0.02	0.312221	0.01	22.3429	0.01	0.02	0.0887994	0.18782	1.4	80.3993	54.6885	1.34387	0.18	0.126871	0.32	0.1	0.53	0.21	11.44	0.06	0.03	0.71	9.77427	Inf	25.7296	30.7471	20.66	28.09	73.2203	91.4603	81.3221	9.52633	870.415	0.117125	0.54	53.0104	0.0574522	0.01
PTID88	Close Contact	35.9348	0.053897	12.9147	0.15	0.0905398	0.0285937	105.94	0.02	0.312221	0.01	0.905415	0.01	0.773079	0.0887994	0.18782	0.02	59.4862	249.79	4.3854	12.19	0.126871	0.32	0.1	0.53	0.21	0.017415	0.06	0.03	0.71	9.35089	0.0160297	6.89934	12.0337	0.04	10.5288	68.3495	10.0647	45.825	8.31461	1630.01	0.117125	0.54	71.1922	0.0574522	0.01
PTID89	Close Contact	33.989	0.053897	25.0051	0.15	0.0905398	0.0285937	79.5263	0.02	26.0079	0.02	0.0237893	0.01	0.573471	0.0887994	0.18782	0.02	39.9153	140.165	1.34387	0.18	0.126871	0.32	0.1	0.53	0.21	0.017415	0.06	0.03	0.71	6.14727	0.0160297	0.0568582	38.0311	0.04	11.0547	35.3967	0.02	76.0103	2.77075	864.067	0.117125	0.54	60.8272	0.0574522	0.01
PTID90	Close Contact	34.2196	0.053897	14.1543	0.15	0.0905398	0.0285937	52.1694	0.02	0.312221	0.01	0.0237893	0.01	0.02	0.0887994	0.18782	0.02	29.3987	72.0276	1.34387	0.18	0.126871	0.32	0.1	0.53	0.21	0.017415	0.06	0.03	0.71	6.15476	0.0160297	0.909324	25.901	0.04	8.11321	13.4267	0.02	59.9694	2.01971	806.697	0.117125	0.54	42.762	0.0574522	0.01
PTID91	Close Contact	138.985	4.68	7.20884	0.15	0.0905398	0.0285937	77.8473	0.02	0.312221	0.01	2.2455	0.01	1.00765	0.0887994	0.18782	2.92	89.3161	216.231	60.7718	0.18	0.126871	0.32	0.1	0.53	0.21	0.017415	0.06	0.03	0.71	9.93635	0.0160297	1.29846	22.1381	0.04	15.867	173.523	31.8283	78.1608	1.70554	1624.61	0.117125	0.54	61.3689	0.0574522	0.01
PTID92	Close Contact	39.3374	0.053897	16.6318	0.15	0.0905398	0.0285937	40.9878	0.02	30.1484	0.14	1.28	0.01	0.995857	0.0887994	0.18782	0.02	69.3783	186.71	1.34387	0.18	0.126871	0.32	0.1	0.53	0.21	0.017415	0.06	0.03	0.71	10.0713	1.10522	18.4479	20.9055	5.27	12.0902	152.992	41.0673	84.5452	5.95131	841.938	0.117125	0.54	101.497	0.0574522	0.01
PTID93	Close Contact	332.124	10.41	18.1509	0.15	0.0905398	1.14	0.857953	0.02	63.4214	0.07	25.0024	0.01	0.02	0.0887994	0.18782	0.02	82.021	70.7486	1.34387	0.18	0.126871	0.32	0.1	0.53	0.21	7.37	0.06	0.03	0.71	9.71292	Inf	13.0634	28.3363	0.04	15.1508	171.893	124.572	75.2598	8.29574	940.88	0.117125	0.54	143.085	0.0574522	0.01
PTID94	Close Contact	232.35	8.02	22.3068	0.15	0.0905398	0.0285937	86.9536	0.02	0.312221	0.33	2.86769	0.01	0.748388	0.0887994	0.18782	1.5	50.111	171.641	51.3134	0.18	0.126871	0.32	0.1	0.53	0.21	0.017415	0.06	0.03	0.71	8.96667	7.38	7.62989	41.0382	3.51	16.5079	275.794	202.46	93.3018	12.2623	1590.64	0.117125	0.54	67.197	0.0574522	0.01
PTID95	Close Contact
PTID96	Close Contact
PTID97	Close Contact
PTID98	Close Contact
PTID99	Close Contact
PTID100	Close Contact
PTID101	Close Contact
PTID102	Close Contact
PTID103	Close Contact
PTID104	Close Contact
PTID105	Close Contact
PTID106	Close Contact
PTID107	Close Contact
PTID108	Close Contact
PTID109	Close Contact
PTID110	Close Contact
PTID111	Close Contact
PTID112	Close Contact
PTID113	Close Contact
PTID114	Close Contact
PTID115	Close Contact
PTID116	Close Contact
PTID117	Close Contact
PTID118	Close Contact
PTID119	Close Contact
PTID120	Close Contact
PTID121	Close Contact
PTID122	Close Contact
PTID123	Close Contact
PTID124	Close Contact
PTID125	Close Contact
PTID126	Close Contact
PTID127	Close Contact
PTID128	Close Contact
PTID129	Close Contact
PTID130	Close Contact
PTID131	Close Contact
PTID132	Close Contact
PTID133	Close Contact
PTID134	Close Contact
PTID135	Close Contact
PTID136	Close Contact
PTID137	Close Contact
PTID138	Close Contact
PTID139	Close Contact
PTID140	Close Contact
PTID141	Close Contact
PRI001	Primary Infection	56.9586	0.053897	29.7481	0.15	0.0905398	0.0285938	66.9586	0.02	17.2609	0.01	1.08122	0.02	0.02	0.0887994	3.77995	0.02	35.8252	133.759	1.90136	0.18	0.126871	0.32	0.1	0.53	0.21	0.017415	0.06	0.03	0.71	24.906	0.0160297	5.00266	17.8013	14.8893	18.0717	29.5911	0.02	171.443	4.8261	847.44	10.1501	0.54	57.9133	0.0574522	0.01
PRI002	Primary Infection	11.5381	0.053897	4.00203	0.15	0.0905398	0.0285938	26.2963	0.02	31.4905	0.01	4.22105	0.02	0.981358	0.0887994	17.82	2	97.2876	195.48	21.5146	0.18	0.126871	0.32	17.67	0.53	0.21	0.017415	0.06	0.03	0.71	5.84148	0.587199	6.23657	45.9371	34.9401	11.1615	10.2648	0.02	23.3973	1.15794	221.433	9.77504	0.54	7.70223	1.2067	8.49536
PRI003	Primary Infection	89.4383	0.053897	8.01001	0.15	0.0905398	0.0285938	16.5045	0.02	28.0205	0.01	1.65569	0.02	0.194022	0.0887994	0.18782	0.02	36.7262	192.591	13.1587	0.18	0.126871	0.32	0.1	0.53	0.21	0.017415	0.06	0.03	0.71	6.31936	0.457048	0.764525	39.1122	0.04	18.651	8.53048	0.02	80.1988	5.18721	460.138	0.117125	0.54	38.0418	0.0574522	2.18163
PRI004	Primary Infection	58.6086	0.053897	7.59018	0.15	0.0905398	0.0285938	58.1732	88.25	168.948	0.01	1.20357	0.02	0.02	0.0887994	19.4	5.57	68.4187	564.16	17.6542	0.18	0.126871	0.32	0.1	0.53	0.21	0.017415	7.9172	0.03	0.71	26.8934	1.02442	2.92661	142.287	0.04	17.2535	14.3085	0.02	56.5821	11.0771	411.158	0.117125	0.54	55.5346	5.24706	0.01
PRI005	Primary Infection	21.4404	0.053897	21.548	0.15	0.0905398	0.0285938	54.1331	0.02	100.801	0.01	1.30464	0.02	0.02	0.0887994	5.21399	2.74859	101.254	83.2283	7.27956	0.18	0.126871	0.32	5.81519	0.53	0.21	0.017415	0.06	0.03	0.71	20.2224	0.0160297	14.947	120.135	30.7061	12.4916	32.7305	0.02	70.7103	6.18579	844.235	20.165	0.54	17.4769	0.0574522	0.01
PRI006	Primary Infection	43.1347	0.053897	11.3686	0.15	0.0905398	0.0285938	82.8491	0.02	53.7804	2.3303	2.85458	0.02	0.02	0.0887994	4.7736	0.02	72.1455	291.286	1.90136	43.94	237.374	0.32	0.1	0.53	0.21	0.017415	0.06	0.03	0.71	13.4006	0.0160297	4.78633	35.3698	0.249228	39.9583	40.714	0.02	145.757	5.66646	1129.04	2.89786	0.54	61.2115	0.0574522	0.01
PRI007	Primary Infection	5.70176	0.053897	4.52124	0.15	0.0905398	0.0285938	20.3051	0.02	38.7684	0.01	0.0237893	0.02	0.02	0.0887994	0.587011	0.02	33.2494	292.797	1.90136	0.18	0.126871	0.32	0.1	0.53	0.21	0.017415	0.06	0.03	0.71	8.81754	0.0160297	0.0568582	22.3095	0.04	10.8678	11.0736	0.02	40.7929	3.07669	423.597	0.117125	0.54	32.898	0.0574522	0.01
PRI008	Primary Infection	20.8319	0.053897	18.1931	0.15	0.0905398	0.0285938	63.7619	0.02	4.4086	0.01	2.14245	0.02	0.02	0.0887994	5.33426	1.15803	54.3807	247	1.90136	0.18	0.126871	0.32	0.1	0.53	0.21	0.017415	0.06	0.03	0.71	9.59938	0.0160297	14.5214	0.925072	19.2752	8.97746	18.2994	0.02	52.0553	4.2218	546.211	1.40137	0.54	70.0756	0.0574522	0.01
PRI009	Primary Infection	4.93861	0.053897	5.17645	0.15	0.0905398	0.0285938	61.0015	0.02	27.6384	0.01	1.60059	0.02	2.17656	0.0887994	7.47	0.02	43.4038	372.778	16.3618	0.18	0.126871	0.32	0.1	0.53	0.21	0.017415	0.06	0.03	0.71	11.0057	0.0160297	2.05382	15.8358	0.04	24.5647	14.2022	0.02	45.6688	2.90278	450.205	3.66512	0.54	32.781	2.41255	5.37942
PRI010	Primary Infection	16.6365	0.053897	2.34588	0.15	0.0905398	0.0285938	17.2524	0.02	28.0205	0.01	0.181598	0.02	0.02	0.0887994	0.18782	0.02	34.767	58.9306	8.68431	0.18	0.126871	0.32	0.1	0.53	0.21	0.017415	0.06	0.03	0.71	5.98303	0.0160297	0.696841	14.8332	2.07531	13.646	36.2335	0.02	55.7475	1.66477	318.051	0.117125	0.54	16.4561	0.0574522	4.03446
PRI011	Primary Infection	14.7616	0.053897	4.72292	0.15	0.0905398	0.0285938	14.9714	0.02	0.312221	0.01	0.277493	0.02	0.02	1.25769	19.4	8.73	23.1858	43.9997	19.2239	0.18	3.80662	0.32	49.24	0.53	0.21	0.017415	0.06	0.03	0.71	3.92306	0.114887	7.4018	9.61735	81.6795	14.1002	17.0159	0.02	51.034	4.01328	490.524	4.10719	0.54	17.8423	2.60158	0.01
PRI012	Primary Infection	145.247	0.053897	6.06339	0.15	0.0905398	0.0285938	75.8326	0.02	53.3672	0.01	5.99922	0.25	2.35844	0.0887994	20.88	6.73	89.8263	316.557	38.4616	0.18	0.126871	0.32	0.1	0.53	0.21	5.22826	0.06	0.03	0.71	3.43151	0.939601	5.00381	51.6248	0.04	13.8776	57.8125	0.02	62.38	4.96625	329.93	15.0287	0.54	29.3185	1.63736	15.2258
PRI013	Primary Infection	22.6322	12.8519	2.6741	0.15	0.710998	0.0285938	51.9918	3.5	40.1569	0.01	0.144103	0.02	0.499508	0.0887994	40.91	18.43	79.6307	171.428	28.9208	0.18	0.126871	0.32	126.61	0.53	0.21	0.017415	0.06	0.03	0.71	9.53561	0.146548	7.00018	36.6052	17.197	15.9876	24.4469	0.02	40.8958	0.314067	468.583	13.1785	0.54	42.6935	2.17261	13.1256
PRI014	Primary Infection	42.4694	19.0064	5.54317	0.15	0.0905398	0.0285938	48.7056	0.02	56.3777	0.01	1.85276	0.02	0.02	0.0887994	31.75	8.52	71.0036	67.0954	24.3706	0.18	2.31658	0.32	47.05	0.53	0.21	0.017415	0.06	0.03	0.71	7.77376	0.232743	15.4572	18.39	114.325	13.6666	19.7213	104.953	89.3383	4.35754	392.253	13.0817	0.54	27.6099	1.72596	16.3867
PRI015	Primary Infection	77.7691	56.3106	3.21088	0.15	0.0905398	0.0285938	26.4371	0.02	52.2757	0.13	0.709748	0.02	0.02	0.0887994	0.18782	0.96	210.704	81.283	16.0942	0.18	0.126871	0.32	0.1	0.53	0.21	0.017415	0.06	0.03	0.71	12.7642	0.17262	9.81337	65.7922	80.3229	20.7908	35.627	0.02	106.787	4.38665	649.522	7.49078	0.54	60.2856	2.12402	53.7521
PRI016	Primary Infection	108.967	135.643	5.62006	0.15	873.18	1.99	144.75	2.66	79.0277	15.97	0.481146	9.15	0.571071	28.04	0.18782	0.02	69.4169	1198.29	1081.9	36.65	73.9518	0.32	176.64	0.53	36.74	89.7551	954.894	10.95	0.71	80.2846	0.387676	2.17027	55.4718	111.46	58.8039	206.345	684.377	285.008	3.90632	1147.71	82.9778	0.54	112.897	0.958279	12.0634
PRI017	Primary Infection	20.3301	0.053897	2.48524	0.15	0.0905398	0.0285938	47.3576	0.02	0.312221	3.23	0.449156	0.02	0.02	0.0887994	0.18782	0.02	50.087	46.4451	7.47891	0.18	4.75161	0.32	0.1	0.53	0.21	0.017415	0.06	0.03	0.71	4.85706	0.0160297	0.0568582	22.5841	0.04	17.659	19.671	68.7844	69.0156	1.48367	567.229	0.117125	0.54	47.124	0.243652	0.01
PRI018	Primary Infection	190.48	12.53	20.36	11.75	0.0905398	11.13	40.85	3.96	34.08	0.01	0.87	0.02	1.37	0.0887994	0.18782	0.02	44.01	84.46	16.43	0.18	0.126871	0.32	0.1	0.53	0.21	0.18	0.06	0.03	0.71	14.45	1.09	7.63	79.86	10.49	14.07	211.5	102.13	86.61	2.02	526.84	8.59	0.54	119.76	0.0574522	40.84
PRI019	Primary Infection	13.65	3.43	14.67	2.6	0.0905398	0.0285938	35.3	0.02	34.19	0.01	1.52	0.02	0.82	4.42	0.18782	0.02	35.46	0.230059	19.32	0.18	0.126871	0.32	31.93	0.53	0.21	0.05	6.39	0.03	0.71	18.07	0.1	4.25	53.21	2.23	10.32	134.55	27.05	64.66	3.93	630.11	10.21	0.54	49.55	0.0574522	21.85
PRI020	Primary Infection	16.41	0.053897	6.02	0.15	0.0905398	1.91	20.98	0.02	26.01	0.98	1.34	0.02	0.33	0.0887994	0.18782	0.02	22.66	0.230059	12.39	0.18	0.126871	0.32	0.1	0.53	0.21	0.017415	0.06	0.03	0.71	22.95	0.08	1.89	22.43	1.96	36.66	35.12	3.12	65.99	0.36	678.99	5.61	0.54	57.66	0.0574522	0.01
PRI021	Primary Infection	73.65	5.33	19.66	7.51	0.0905398	4.24	142.01	1.31	75.96	0.76	2.96	0.64	2.44	3.29	0.18782	0.02	110.81	376.73	34.82	0.18	103.23	0.32	0.1	0.53	5.23	7.63	18.5	0.03	0.71	21.88	1.09	5.64	36.06	2.83	60.02	241.49	36.47	108.4	6.46	765.15	17.26	0.54	227.44	7.5	12.35
PRI022	Primary Infection	70.85	4.63	36.84	0.15	0.0905398	0.0285938	95.94	0.02	45.81	0.01	1.62	0.02	0.12	0.0887994	0.18782	0.02	57.52	0.230059	33.23	0.18	0.126871	0.32	0.1	0.53	0.21	10.79	0.06	0.03	0.71	15.15	0.47	3.98	34.72	4.49	29.95	68.38	11.26	80.7	9.11	801.93	10.45	0.54	66.58	0.0574522	4.56
PRI023	Primary Infection	20.09	4.42	14.25	0.15	0.0905398	0.0285938	62.08	0.02	36.14	0.01	2.58	0.02	1.06	0.0887994	0.18782	0.02	41.54	0.230059	31.03	0.18	0.126871	0.32	0.1	0.53	0.21	3.52	0.06	0.03	0.71	11.91	0.17	3.23	63.96	0.47	1.42671	58.11	8.9	45.73	5.08	550.29	8.73	0.54	14.62	0.0574522	0.58
PRI024	Primary Infection	11.72	0.053897	18.38	0.15	0.0905398	0.0285938	25.96	1.46	69.25	0.01	1.96	0.02	2.27	0.0887994	0.18782	0.02	95.89	19.53	25.05	0.18	0.126871	0.32	0.1	0.53	0.21	5.91	0.06	0.03	0.71	21.69	0.0160297	2.31	62.74	0.04	1.42671	20.96	2	41.22	9.08	424.58	7.46	0.54	26.31	0.0574522	3.19
PRI025	Primary Infection	70.13	6.75	40.32	0.15	0.0905398	3.25	84.22	2.16	59.14	0.01	3.4	0.02	1.19	0.0887994	0.18782	0.02	90.92	204.06	27.12	0.18	0.126871	0.32	0.1	0.53	0.21	5.38	1.16	0.03	0.71	27.34	0.89	4.95	52.23	1.6	9.27	49.24	16.81	116.08	4.79	749.17	13.5	0.54	25.1	1.62	3.46
PRI026	Primary Infection	49.1389	0.053897	33.6991	0.15	0.0905398	0.0285938	80.4748	21.0169	15.0666	0.155758	2.3519	0.02	0.02	0.0887994	4.90128	0.636062	6.88396	2441.75	1.90136	0.18	77.0553	0.32	0.1	0.53	0.21	0.017415	0.06	0.03	0.71	33.1533	0.0160297	4.3397	86.7716	1.6246	29.8546	39.6507	0.02	55.8904	12.5404	1140.03	13.0279	0.54	78.1043	1.61399	0.01
PRI027	Primary Infection	47.3105	25.0453	8.21088	0.15	31.0628	0.0285938	32.778	0.480474	24.4579	0.447524	20.5346	3.45047	9.25384	6.90123	33.8749	7.04469	18.307	559.275	64.6219	0.18	1795.5	0.32	43.0268	0.53	14.8006	0.017415	6.50326	0.03	0.71	10.0646	1.02002	21.4057	38.8545	115.185	5.24005	89.5248	25.4333	61.8969	5.83784	621.071	33.7287	0.54	1.48	0.0574522	29.0669
PRI028	Primary Infection	25.2273	0.053897	16.0554	0.15	0.0905398	0.0285938	56.3081	1.14842	33.8727	0.01	8.21107	2.54303	1.16533	0.0887994	9.17516	2.0868	60.6837	3824.63	1.90136	2.99	0.126871	0.32	0.1	0.53	0.21	0.017415	25.086	0.03	0.71	23.9922	0.767447	13.4055	184.229	30.2147	38.5672	11.1477	0.02	63.0967	13.477	868.674	23.4064	0.54	40.1202	0.0574522	0.01
PRI029	Primary Infection	36.1044	0.053897	8.22216	0.15	0.0905398	0.0285938	71.2487	14.539	108.5	0.0781818	1.41779	0.02	0.622183	0.0887994	2.96014	0.788401	137.674	371.7	1.90136	0.18	0.126871	0.32	0.1	0.53	0.21	0.017415	0.06	0.03	0.71	9.82714	0.342071	3.51425	128.132	0.04	11.8409	35.2705	0.02	95.113	10.6454	538.694	0.117125	0.54	52.085	0.0574522	0.01
PRI030	Primary Infection	24.0516	0.053897	12.8937	0.15	0.0905398	0.0285938	109.53	0.02	62.0624	0.01	4.33918	0.02	0.704835	0.0887994	7.38429	1.76171	70.0331	705.326	1.90136	0.18	0.126871	0.32	0.1	0.53	0.21	0.017415	0.06	0.03	0.71	32.6227	0.0160297	6.01087	69.8208	3.92842	15.0903	116.302	1.66124	107.385	2.74164	603.831	2.13323	0.54	120.509	0.0574522	0.01
PRI031	Primary Infection	33.2186	0.053897	7.66021	0.15	0.0905398	0.0285938	72.1181	0.02	38.2774	0.361818	2.43818	0.02	0.704835	0.0887994	3.9904	2.44933	106.005	746.461	1.90136	7.69	36.3277	0.32	0.1	0.53	0.21	0.017415	0.06	0.03	0.71	19.7194	0.627681	12.9944	150.218	32.4775	18.6294	30.2275	0.02	76.4549	5.71069	834.252	0.117125	0.54	86.6068	0.0574522	0.01
PRI032	Primary Infection	14.9133	0.053897	5.83348	0.15	0.0905398	0.0285938	41.6511	0.02	50.9619	1.35726	1.18585	0.02	0.02	0.0887994	0.18782	0.0739327	51.1928	507.985	1.90136	0.18	0.126871	0.32	0.1	0.53	0.21	0.017415	0.06	0.03	0.71	8.26262	0.297368	0.938714	59.9373	0.04	23.5713	17.3736	178.178	82.7649	1.12541	785.833	0.117125	0.54	99.1235	0.0574522	0.01
PRI033	Primary Infection	53.6228	0.053897	9.77021	0.15	0.0905398	0.0285938	86.7991	0.02	41.9296	0.01	3.5597	0.02	0.02	2.73638	4.73894	1.13796	48.9377	183.632	9.38883	0.18	0.126871	0.32	0.1	0.53	0.21	0.017415	0.06	0.03	0.71	3.53225	1.08726	4.61986	32.1322	0.04	13.7539	16.3385	0.02	69.9408	7.15227	714.02	4.27488	0.54	59.45	0.0574522	0.01
PRI034	Primary Infection	155.754	0.053897	33.3399	0.15	0.0905398	0.0285938	43.6144	0.02	40.3011	0.01	0.0237893	0.02	0.02	0.0887994	0.18782	0.02	143.756	35.9006	1.90136	0.18	0.126871	0.32	0.1	0.53	0.21	0.017415	0.06	0.03	0.71	18.1521	0.201464	0.927207	171.093	0.58543	15.0576	119.773	0.02	228.45	3.53252	665.507	1.40137	0.54	133.893	28.1925	4.40563
PRI035	Primary Infection	9.58415	0.053897	8.52575	0.15	0.0905398	0.0285938	36.2732	18.3473	4.4086	0.01	0.0237893	0.02	0.02	0.0887994	0.18782	0.02	89.575	720.96	1.90136	0.18	0.126871	0.32	0.1	0.53	0.21	0.017415	0.06	0.03	0.71	16.1497	0.0160297	0.452668	137.047	0.04	7.69917	19.8016	0.02	47.9597	6.48794	604.836	0.117125	0.54	64.8787	0.0574522	0.01
PRI036	Primary Infection	7.10659	0.053897	2.34127	0.15	0.10054	0.0285938	29.0902	0.02	31.339	2.01	0.316469	0.02	0.460838	0.0887994	0.18782	0.02	73.1686	143.164	7.52748	0.18	0.126871	0.32	0.1	0.53	0.21	0.017415	0.06	0.03	0.71	14.7773	0.0160297	0.0568582	17.0949	0.04	24.9369	28.6657	0.246286	56.2126	2.43444	411.827	2.92647	0.54	84.2601	0.619624	5.3152
PRI037	Primary Infection	10.8719	16.27	3.62279	0.15	17.02	0.0285938	66.7002	2.13	66.595	0.01	2.41169	0.02	1.34512	153.605	66.25	44.46	26.9017	132.352	81.2545	0.18	0.126871	0.32	268.17	0.53	7.66	5.80696	0.06	142.877	0.71	5.84148	0.426101	17.2643	67.1841	0.04	13.8776	37.0617	0.02	55.7139	6.77178	294.807	29.424	0.54	25.7124	2.73315	9.36783
PRI038	Primary Infection	13.8794	0.053897	8.05057	0.15	0.0905398	0.0285938	131.024	0.02	50.8601	0.01	1.18519	0.02	0.460838	0.0887994	0.18782	0.02	137.525	323.091	16.5503	0.18	0.126871	0.32	0.1	0.53	0.21	0.017415	9.56105	0.03	0.71	12.0534	0.0160297	0.561654	61.7278	9.05727	28.2346	26.5563	0.02	99.1616	6.14897	479.391	3.31559	0.54	135.713	3.95422	15.2437
PRI039	Primary Infection	7.64191	0.053897	3.69619	0.15	0.0905398	0.0285938	35.9889	0.02	55.3295	0.01	5.70806	0.35	2.17656	0.0887994	9.09	0.02	27.9698	204.052	24.4591	0.18	0.126871	0.32	0.1	0.53	0.21	0.017415	0.06	0.03	0.71	6.21706	0.637543	2.97959	58.3739	0.04	14.3007	7.18575	0.02	54.1473	3.82831	273.917	5.05374	0.54	9.11675	0.0574522	5.37942
PRI040	Primary Infection	61.4732	20.4995	6.17307	0.15	0.195215	0.0285938	445.069	0.02	63.8134	0.01	2.88127	0.08	0.785667	0.0887994	19.97	1.85	101.93	1038.6	21.3143	0.18	0.126871	0.32	30.46	0.53	8.78	0.017415	33.3988	7.94776	0.71	5.86197	0.321185	6.08039	67.0312	1.67064	21.0323	112.472	0.02	68.8993	3.47141	435.834	10.1609	0.54	271.243	4.00167	20.0094
PRI041	Primary Infection	16.4303	0.053897	8.34113	0.15	0.0905398	0.0285938	66.9819	0.02	0.312221	0.01	0.995764	0.02	0.02	0.0887994	0.18782	0.02	116.963	31.0878	10.0506	0.18	0.126871	0.32	0.1	0.53	1.57	0.017415	0.06	0.03	0.71	2.45751	0.184317	0.0832855	50.955	0.04	13.476	8.63151	0.02	52.0583	6.62244	390.423	0.117125	0.54	11.6669	0.0574522	94.7408
PRI042	Primary Infection	105.398	0.053897	17.6844	0.15	0.0905398	0.0285938	65.827	0.02	0.312221	0.13	0.0237893	0.02	0.02	0.0887994	0.18782	0.84	54.6443	0.230059	1.90136	0.18	1.0067	0.32	0.1	0.53	0.21	0.017415	0.06	0.03	0.71	5.30646	1.27858	1.10655	40.6564	0.04	20.3795	89.2761	0.02	86.2901	11.7406	667.062	0.117125	0.54	22.4346	9.71669	0.12
PRI043	Primary Infection	35.0205	0.053897	20.8157	0.15	0.0905398	0.0285938	35.3928	0.02	49.9055	0.01	1.55967	0.02	0.02	0.0887994	0.18782	0.02	116.402	0.230059	1.90136	0.18	0.126871	0.32	0.1	0.53	0.21	0.017415	0.06	0.03	0.71	5.76277	0.751206	0.724347	96.193	11.0973	19.0186	59.6721	0.02	61.6257	2.94309	622.537	2.25555	0.54	25.0133	5.20278	4.41705
PRI044	Primary Infection	17.1283	0.053897	8.80727	0.15	0.0905398	0.0285938	45.1132	0.02	10.0857	26.28	7.56531	0.02	0.02	0.0887994	0.18782	4.15	17.1063	0.230059	17.356	8.97	96.6791	0.32	0.1	0.53	0.21	0.017415	0.06	0.03	0.71	7.21965	0.477666	5.17508	22.3524	6.64	48.3946	103.332	0.02	121.494	2.93758	1068.04	10.3488	0.54	106.998	0.110435	0.01
PRI045	Primary Infection	36.2001	0.053897	12.5133	0.15	0.0905398	0.0285938	34.9954	0.02	13.1731	0.01	4.11112	0.02	0.02	0.0887994	0.18782	1.43	8.81775	0.230059	26.7924	0.18	0.126871	0.32	0.1	0.53	0.21	0.017415	0.06	0.03	0.71	10.0826	0.0160297	0.724347	16.3875	0.04	20.8378	42.0069	0.02	67.0593	7.57448	605.997	0.948614	0.54	14.5746	0.765518	30.7994
PRI046	Primary Infection	40.7937	0.053897	10.8739	0.15	0.0905398	0.0285938	70.1474	0.02	57.7653	0.08	7.76233	0.02	0.02	0.0887994	0.38	5.3	6.55547	0.230059	105.758	0.18	0.126871	0.32	0.1	0.53	0.21	0.017415	0.06	0.03	0.71	73.0329	1.33346	7.27908	8.01053	0.04	17.4459	145.566	0.02	110.822	0.242888	484.227	10.5099	0.54	13.8927	14.6365	16.3519
PRI047	Primary Infection	77.2489	0.053897	9.21145	0.15	0.0905398	0.0285938	61.1067	0.02	33.9079	0.01	5.98323	0.02	0.02	0.0887994	0.18782	3.36	11.6697	0.230059	20.1703	0.18	0.126871	0.32	0.1	0.53	0.21	0.017415	0.06	0.03	0.71	6.68262	0.0160297	3.46074	49.3599	0.04	22.1589	145.5	0.02	72.1653	1.83091	531.26	0.117125	0.54	13.7891	2.78331	0.01
PRI048	Primary Infection	2.52088	0.053897	9.45097	0.15	0.0905398	0.0285938	19.1431	0.02	25.1843	1.05	1.84548	0.02	0.02	0.0887994	0.18782	1.71	67.8474	501.778	14.204	0.18	0.126871	0.32	0.1	0.53	0.21	0.017415	0.06	0.03	0.71	7.73991	0.0160297	6.16504	35.6577	0.04	24.5768	94.8986	0.02	73.614	6.96184	618.014	0.621676	0.54	51.8788	2.62253	0.01
PRI049	Primary Infection	77.9451	0.053897	6.99592	0.15	0.0905398	0.0285938	69.7346	0.02	0.312221	0.01	0.425662	0.02	0.02	0.0887994	1.64	1.14	0.160429	0.230059	22.8157	0.18	0.126871	0.32	0.1	0.53	0.21	0.017415	0.06	0.03	0.71	9.11606	0.0160297	4.32998	47.7133	0.04	20.48	89.2761	0.02	32.7606	3.1388	597.915	3.98103	0.54	33.3758	9.28461	0.01
HEA001	Healthy Control	8.52056	0.053897	30.9083	0.15	0.0905398	5.41363	119.235	0.02	33.7685	0.01	0.0237893	0.01	0.02	2.82275	0.18782	0.02	136.305	0.230059	1.34387	0.18	0.126871	0.32	0.1	0.53	5.70944	0.017415	0.06	0.03	0.71	33.1565	0.0160297	2.59834	103.769	0.04	1.42671	162.711	3.09316	137.271	12.5693	638.908	0.117125	0.54	1.48	0.0574522	24.6298
HEA002	Healthy Control	7.66911	0.053897	16.7153	0.15	0.0905398	0.0285937	138.858	0.02	43.7369	0.01	0.0237893	0.01	0.02	0.0887994	0.18782	0.02	87.1002	0.230059	1.34387	0.18	0.126871	0.32	0.1	0.53	4.69742	0.017415	2.61928	0.03	0.71	42.565	0.0160297	1.80586	51.8803	0.04	1.42671	45.1369	2.96434	110.671	8.56537	582.077	0.127125	0.54	1.48	0.0574522	9.89246
HEA003	Healthy Control	206.42	53.5994	19.5439	48.3383	57.5117	36.2489	84.6954	1.89259	50.7867	0.568108	17.9477	4.79283	12.3318	26.965	36.1694	4.72543	76.6556	712.299	39.2791	0.18	854.158	31.38	85.1846	9.36	25.4056	0.017415	98.7627	10.2	0.71	40.2939	3.22005	8.30192	42.0386	13.6686	1.42671	2659.51	134.595	246.041	9.61339	671.529	35.2642	0.54	712.311	0.0574522	63.7869
HEA004	Healthy Control	5.12871	0.053897	40.5918	0.15	0.0905398	0.0285937	230.687	0.02	162.206	0.01	0.0237893	0.01	0.02	1.99159	0.18782	0.02	256.237	0.230059	9.12525	0.18	0.126871	0.32	0.1	0.53	22.225	0.017415	0.06	0.03	0.71	35.4148	0.0160297	2.44207	41.8892	2.91165	1.42671	45.5878	0.8849	81.1984	10.8495	324.954	23.5518	0.54	1.48	22.8344	6.1685
HEA005	Healthy Control	37.3303	4.98906	30.5194	0.15	0.0905398	16.0313	104.622	0.02	28.2808	0.01	1.26331	0.01	0.02	0.0887994	30.0732	0.02	48.9179	0.230059	13.3983	0.18	0.126871	0.32	0.1	0.53	7.63993	0.017415	0.06	0.03	0.71	32.5712	0.880015	6.31516	41.2823	0.04	1.42671	386.042	23.814	225.518	10.1374	713.487	1.01984	0.54	1.48	7.59815	26.6741
HEA006	Healthy Control	6.18953	0.053897	13.9558	0.15	0.0905398	0.0285937	39.1645	0.02	22.0943	0.01	0.0237893	0.01	0.02	0.0887994	0.18782	0.02	18.5419	0.230059	1.34387	0.18	0.126871	0.32	0.1	0.53	0.21	0.017415	0.06	0.03	0.71	12.4056	0.0160297	2.7546	17.9853	0.04	1.42671	48.3411	1.87862	40.3183	6.50964	531.958	0.117125	0.54	1.48	14.6964	6.1685
HEA007	Healthy Control	35.0133	0.053897	14.7648	0.15	0.0905398	0.0285937	101.176	0.02	31.9393	0.01	3.83014	0.01	0.02	0.0887994	0.18782	0.02	18.4154	0.230059	13.3983	0.18	0.126871	0.32	0.1	0.53	2.57132	0.017415	0.06	0.03	0.71	15.2746	0.0900012	3.87076	32.2903	5.07076	1.42671	40.9735	9.73633	71.3357	1.45766	563.056	4.37643	0.54	1.48	0.0574522	4.75815
HEA008	Healthy Control	34.776	0.053897	6.53006	0.15	0.0905398	0.0285937	13.4302	0.02	22.8136	0.01	6.15633	0.01	0.02	0.0887994	0.18782	0.02	21.5597	169.412	27.9688	0.18	0.126871	0.32	0.1	0.53	4.69742	0.017415	0.06	0.03	0.71	12.6919	0.0160297	4.76369	28.3592	0.04	1.42671	55.1618	15.5698	65.9626	1.63233	580.49	6.01901	0.54	1.48	0.0574522	7.48377
HEA009	Healthy Control	9.02305	0.053897	12.3189	0.15	0.0905398	0.0285937	44.291	0.02	22.4437	0.01	0.0237893	0.01	0.02	0.0887994	0.18782	0.02	21.0718	0.230059	9.89545	2.43819	0.126871	0.32	0.1	0.53	0.21	0.017415	0.06	0.03	0.71	9.92468	0.0160297	2.59834	0.925072	0.04	1.42671	42.825	3.4796	63.0749	1.91449	485.472	3.55513	0.54	1.48	0.0574522	3.98166
HEA010	Healthy Control	9.38597	0.053897	4.06527	0.15	0.0905398	0.0285937	37.0501	0.02	21.7243	0.01	1.26331	0.01	0.02	0.0887994	0.18782	0.02	22.7523	0.230059	23.337	0.18	0.126871	0.32	0.1	0.53	2.57132	0.017415	0.06	0.03	0.71	7.04933	0.59001	4.36187	37.2952	0.04	1.42671	47.4297	7.50967	43.0407	3.80898	464.501	1.44834	0.54	1.48	0.0574522	3.15764
HEA011	Healthy Control	7.93431	0.053897	10.2116	0.15	0.0905398	0.0285937	30.0264	1.49352	43.3669	0.01	0.0237893	0.01	0.02	3.20933	0.18782	0.02	32.6547	0.230059	3.20631	0.18	0.126871	0.32	0.1	0.53	20.6176	0.017415	0.06	0.03	0.71	8.51881	0.0160297	3.39081	11.972	4.29965	1.42671	35.3614	1.65779	35.3546	3.37903	469.48	7.6616	0.54	1.48	0.0574522	0.01
HEA012	Healthy Control	0.829577	0.053897	14.445	0.15	0.0905398	0.0285937	46.695	0.02	15.9488	0.01	0.0237893	0.01	0.02	3.57659	12.9321	0.02	9.07316	0.230059	1.34387	0.18	0.126871	0.32	0.1	0.53	1.39771	0.017415	5.00942	0.03	0.71	11.8967	0.520009	1.5045	62.6558	31.9824	1.42671	46.5087	0.02	24.9245	4.74951	427.844	0.117125	0.54	1.48	0.0574522	2.25438
HEA013	Healthy Control	7.5714	0.053897	8.82551	0.15	11.0995	0.0285937	32.778	0.02	27.5409	0.01	4.41168	0.01	0.02	7.51977	0.18782	0.900874	22.2825	0.230059	21.343	0.18	0.126871	0.32	15.4273	0.53	7.63993	0.017415	13.9127	0.03	0.71	9.63842	1.15002	3.7145	24.923	0.04	1.42671	77.3605	8.41137	36.1304	4.74951	433.604	8.05439	0.54	1.48	0.0574522	18.9726
HEA014	Healthy Control	9.09284	0.053897	12.3628	0.15	0.0905398	0.0285937	177.756	0.02	55.8222	0.337903	0.0237893	0.01	0.02	0.0887994	0.18782	0.02	147.671	0.230059	1.34387	0.18	0.126871	0.32	0.1	0.53	4.69742	0.017415	0.06	0.03	0.71	34.9886	0.190003	2.67647	116.981	0.04	1.42671	72.9764	6.75518	64.1237	13.268	477.077	1.87684	0.54	1.48	0.0574522	0.01
HEA015	Healthy Control	7.61327	0.053897	10.5879	0.15	0.0905398	0.0285937	41.2788	0.02	47.4365	0.01	1.94512	0.01	0.02	0.0887994	0.18782	0.02	28.0649	0.230059	33.0542	0.18	483.877	0.32	0.1	0.53	0.21	0.017415	0.06	0.03	0.71	9.92468	0.0160297	5.16551	37.9208	0.04	1.42671	38.1722	4.93337	42.5451	10.5808	485.73	14.0891	0.54	1.48	0.0574522	3.15764
HEA016	Healthy Control	0.0929736	0.053897	7.68406	0.15	0.0905398	0.0285937	19.7733	0.02	15.2295	2.69477	0.0237893	0.01	0.02	0.0887994	0.18782	0.02	12.6511	0.230059	1.34387	6.40748	147.817	0.32	0.1	0.53	0.21	0.017415	0.06	0.03	0.71	8.21983	0.0160297	1.80586	35.3903	7.13347	29.3368	30.6128	28.4145	9.6097	0.242888	250.456	0.117125	0.54	1.48	0.0574522	0.01
HEA017	Healthy Control	7.7389	0.053897	21.5509	0.15	0.0905398	0.766289	214.583	0.02	53.7669	0.107697	0.0237893	0.01	0.02	0.0887994	0.18782	0.02	105.243	0.230059	1.34387	0.18	0.126871	0.32	0.1	0.53	9.5024	0.017415	0.06	0.03	0.71	46.1464	0.190003	2.11839	64.1684	0.04	1.42671	54.2601	6.31353	89.0569	7.907	537.751	2.73384	0.54	1.48	0.0574522	9.89246
HEA018	Healthy Control	16.4349	0.053897	15.5739	0.15	0.0905398	0.0285937	71.5748	0.02	41.7021	0.01	0.0237893	0.01	0.02	0.0887994	0.18782	0.02	46.4965	0.230059	10.6446	0.18	0.126871	0.32	0.1	0.53	0.21	0.017415	0.06	0.03	0.71	11.7186	0.0160297	2.91086	36.5108	0.04	1.42671	22.8711	2.43068	60.4818	4.15832	511.978	3.98363	0.54	1.48	0.0574522	0.01
HEA019	Healthy Control	2.57435	0.053897	31.5041	0.15	0.0905398	0.0285937	23.8427	0.02	18.2919	0.02	0.0237893	0.01	0.02	0.0887994	0.18782	0.02	35.0761	0.230059	1.34387	0.18	0.126871	0.32	0.1	0.53	0.21	0.017415	0.06	0.03	0.71	8.67149	0.0160297	2.44207	33.1213	0.04	1.42671	32.9919	1.97063	36.8416	0.597753	444.859	0.117125	0.54	1.48	0.0574522	3.98166
HEA020	Healthy Control	18.1657	0.053897	19.3996	0.15	0.0905398	0.0285937	85.5643	0.02	34.5085	0.01	0.0237893	0.01	0.02	0.0887994	0.18782	0.02	49.8937	0.230059	3.20631	0.18	0.126871	0.32	0.1	0.53	3.65988	0.017415	0.06	0.03	0.71	10.1155	0.520009	2.44207	25.6607	3.10443	1.42671	44.2064	2.81712	37.876	2.68035	490.451	3.55513	0.54	1.48	0.0574522	0.01
HEA021	Healthy Control	65.2886	11.5065	26.217	0.15	0.0905398	163.559	219.029	0.02	15.9488	0.01	0.521334	0.01	0.02	0.0887994	0.18782	0.02	49.0444	0.230059	12.0583	0.18	0.126871	0.32	0.1	0.53	0.21	0.017415	0.06	0.66	0.71	33.9135	0.280004	5.16551	97.2418	4.58881	3.08661	557.616	34.8184	225.999	3.98365	783.055	1.87684	0.54	44.5297	12.217	35.8493
HEA022	Healthy Control	24.9215	2.03643	12.9021	0.15	0.0905398	0.0285937	13.4302	0.02	13.6263	0.01	2.58683	0.01	0.02	0.0887994	0.18782	0.02	4.04965	0.230059	43.626	0.18	0.126871	0.32	0.1	0.53	1.39771	0.017415	0.06	0.03	0.71	11.9222	1.02002	7.06298	30.4321	23.9629	1.42671	78.6748	19.9495	77.7791	2.5863	715.106	8.48289	0.54	1.48	0.0574522	24.202
HEA023	Healthy Control	18.8357	0.053897	19.061	0.15	0.0905398	0.0285937	12.1413	0.02	16.1338	0.01	0.0237893	0.01	0.02	0.0887994	0.18782	0.02	7.86246	0.230059	13.3983	0.18	0.126871	0.32	0.1	0.53	1.39771	0.017415	0.06	0.03	0.71	6.53406	0.0300002	2.11839	0.935072	0.04	1.42671	19.9067	4.73095	42.1069	1.02771	547.233	0.117125	0.54	1.48	0.0574522	0.01
HEA024	Healthy Control	15.6393	0.053897	7.19486	0.15	0.0905398	0.0285937	29.0996	0.02	23.9029	2.19051	9.48518	0.01	0.02	0.0887994	0.18782	0.02	30.7212	0.230059	39.6484	0.18	0.126871	0.32	0.1	0.53	1.39771	0.017415	0.06	0.03	0.71	10.2046	0.950016	4.03818	0.925072	0.04	1.42671	29.1834	3.4244	45.4615	4.31956	507.249	5.62622	0.54	1.48	0.0574522	1.17681
